# Supplementary material for: Multifunctional Dermatological Effects of Whole-Plant Bassia scoparia Extract: Skin Repair and Protection
Source: Curr Issues Mol Biol. 2025 Aug 4;47(8):617. doi: 10.3390/cimb47080617 (PMC12384579; doi:10.3390/cimb47080617)
Supplement: Supplementary file 1 [file cimb-47-00617-s001.zip]

Archive with 5 entries (5 files):
- Figure S1. Effect of WPBS on HaCaT cell viability..tif
- Figure S2. Flowchart for bioinformatic analysis.tif
- File S1. Transcriptomic analysis tools and scripts..docx
- Table S1. Liquid chromatography-mass spectrometry analysis of the WPBS extract (negative and positive ion modes).xlsx
- Table S2. Gene Set Enrichment Analysis (GSEA) summary results using GO, Hallmark, and Reactome databases.xlsx
