# Supplementary material for: Multifunctional Dermatological Effects of Whole-Plant Bassia scoparia Extract: Skin Repair and Protection
Source: Curr Issues Mol Biol. 2025 Aug 4;47(8):617. doi: 10.3390/cimb47080617 (PMC12384579; doi:10.3390/cimb47080617)
Supplement: Supplementary file 1 [file cimb-47-00617-s001.zip › Table S1. Liquid chromatography-mass spectrometry analysis of the WPBS extract (negative and positive ion modes).xlsx]

## Sheet: negative ion mode
Name	CAS	HMP	Formula	RT	Mass	m/z	Area	Height	Score	Diff (Tgt, ppm)
D-Xylulose	551-84-8		C5 H10 O5	4.502	150.053	209.067	41082387	306730	99.89	-0.49
alpha-D-Mannoheptulopyranose	654-29-5		C7 H14 O7	4.502	210.074	209.067	26935249	250333	99.91	-0.29
D-Glyceric acid	6000-40-4	HMDB00139	C3 H6 O4	4.602	106.026	165.04	25601076	121802	99.76	-0.61
Ribonic acid	17812-24-7	HMDB00867	C5 H10 O6	5.452	166.048	165.04	14446699	40775	99.56	-0.46
11-Cycloheptylundecanoic acid			C18 H34 O2	0.633	282.256	281.249	8591776	2048768	98.09	-0.23
N-Acetyl-L-2-amino-6-oxopimelate			C9 H13 N O6	3.952	231.074	290.088	7418920	530721	99.89	-0.2
Sarmentosin epoxide	81907-02-0		C11 H17 N O8	3.952	291.095	290.088	7210182	524576	99.89	-0.18
1-Monopalmitin	542-44-9	HMDB31074	C19 H38 O4	0.599	330.277	389.291	6791371	1843253	99.57	-0.26
N-(1-Deoxy-1-fructosyl)valine		HMDB37844	C11 H21 N O7	7.72	279.132	278.124	6561413	20558	99.63	-0.63
Phosphoric acid	7664-38-2	HMDB01429	H3 O4 P	3.585	97.977	156.991	5091642	685956	97.77	1.32
N-Acetyl-D-fucosamine			C8 H15 N O5	6.253	205.095	264.109	5014149	91730	99.65	-0.64
D-1-[(3-Carboxypropyl)amino]-1-deoxyfructose	10003-63-1	HMDB38663	C10 H19 N O7	6.303	265.116	264.109	4776525	86497	99.65	-0.49
Ophiopogonin A			C41 H64 O13	1	764.434	763.427	4614077	889980	99.17	-0.98
Aziridine	151-56-4		C2 H5 N	6.27	43.0422	102.056	4166048	71448	99.37	-0.23
MG(0:0/18:0/0:0)		HMDB11535	C21 H42 O4	0.599	358.308	417.322	4134780	1098563	98.53	-0.59
GABA / gamma-Aminobutyric acid	56-12-2	HMDB00112	C4 H9 N O2	6.386	103.063	102.056	4103393	71723	99.37	-0.1
Monoethyl carbonate	13932-53-1	HMDB31232	C3 H6 O3	4.969	90.0316	149.046	4004080	42163	99.61	-0.63
Ala-Gly	687-69-4	HMDB06899	C5 H10 N2 O3	4.735	146.069	145.062	4000872	186497	99.49	-0.2
N-Nitrosomethylvinylamine	4549-40-0		C3 H6 N2 O	4.735	86.048	145.062	4000052	186465	99.49	-0.34
2,4-dihydroxy-butanoic acid		HMDB00360	C4 H8 O4	2.05	120.043	179.056	3682037	245180	99.67	2.66
(-)-erythro-(2R,3R)-Dihydroxybutylamide			C4 H9 N O3	4.268	119.058	118.051	3453779	112759	99.41	0.12
Aminoacetaldehyde	6542-88-7		C2 H5 N O	4.268	59.0371	118.051	3434752	112706	99.41	0.23
Formaldehyde	50-00-0	HMDB01426	C H2 O	2.05	30.0106	89.0244	3341547	172041	99.98	-0.12
(Z)-14-Methyl-6-pentadecenoic acid	123739-73-1	HMDB41422	C16 H30 O2	0.65	254.225	313.238	3269716	728232	98.37	-0.51
trans-β-D-Glucosyl-2-hydroxycinnamate			C15 H18 O8	1.183	326.1	385.114	2776975	154371	99.23	-0.54
Methyl 3-(2,3-dihydroxy-3-methylbutyl)-4-hydroxybenzoate	117176-70-2	HMDB32796	C13 H18 O5	0.983	254.115	313.129	2655189	198598	99.08	-0.76
Glucosyl (E)-2,6-Dimethyl-2,5-heptadienoate	261949-43-3	HMDB35136	C15 H24 O7	1.267	316.152	315.145	2651712	231816	99.33	-0.6
1-Methoxy-1-(2,4,5-trimethoxyphenyl)-2-propanol	98205-47-1	HMDB31772	C13 H20 O5	1.267	256.131	315.145	2641888	231796	99.33	-0.74
4-O-beta-D-Glucosyl-sinapate			C17 H22 O10	1.116	386.121	385.114	2560887	147376	99.23	-0.35
(+)-Prosopinine	14058-39-0		C18 H35 N O3	0.616	313.262	372.275	2368305	614520	98.79	-0.35
beta-Glucogallin	13405-60-2	HMDB38728	C13 H16 O10	1.116	332.074	331.067	2133276	285181	99.33	0.1
Fukiic acid	35388-56-8	HMDB29496	C11 H12 O8	1.116	272.053	331.067	2132479	287295	99.37	0.04
2-(6'-Methylthio)hexylmalic acid			C11 H20 O5 S	0.783	264.103	323.117	2115095	595762	97.07	-0.77
Phosphatidyl glycerol	61468-73-3		C6 H15 O8 P	1.8	246.05	245.043	1944664	155322	98.48	0.3
Oxaloacetate 4-methyl ester			C5 H6 O5	4.552	146.022	205.035	1942660	18847	98.18	-0.38
(R)-2-Hydroxybutane-1,2,4-tricarboxylate			C7 H10 O7	4.552	206.043	205.035	1893818	17944	98.18	-0.36
D-Erythroascorbic acid 1'-a-D-xylopyranoside	174339-85-6	HMDB33626	C10 H14 O9	3.268	278.064	337.077	1866135	229978	99.28	-0.49
L-Ascorbic acid-2-glucoside	129499-78-1		C12 H18 O11	3.268	338.085	337.077	1843281	229335	99.28	-0.36
L-(+)-Gulose	6027-89-0		C6 H12 O6	2.034	180.063	179.056	1825775	116085	99.46	-0.59
Pseudouridine	1445-07-4	HMDB00767	C9 H12 N2 O6	1.016	244.07	243.062	1797069	351477	99.75	1.33
Sulfuric acid	7664-93-9		H2 O4 S	0.683	97.9673	96.9601	1771148	260992	98.34	-0.81
Stigmatellin Y			C29 H40 O6	0.583	484.282	543.296	1629422	491183	99.18	-0.94
2-aminomuconic acid semialdehyde			C6 H7 N O3	3.935	141.042	200.056	1571297	105818	99.15	-2.06
FR 900098	66508-32-5		C5 H12 N O5 P	1.517	197.045	256.059	1545774	271879	98.9	0.45
Diethylphosphate	598-02-7	HMDB12209	C4 H11 O4 P	1.233	154.039	153.032	1485060	319375	99.69	-0.44
(S)-Methylmalonic acid semialdehyde			C4 H6 O3	1.984	102.032	161.045	1449456	82143	99.66	-0.67
Adenine	73-24-5	HMDB00034	C5 H5 N5	0.983	135.054	134.047	1413838	329358	97.82	0.02
2-Hydroxy-4-imino-2,5-cyclohexadienone	74331-93-4	HMDB31713	C6 H5 N O2	0.883	123.032	122.025	1394391	328535	99.93	-0.04
2-Hydroxy-2,4-pentadienoate	159694-16-3		C5 H6 O3	1.984	114.032	113.024	1371102	82323	99.82	-0.36
Acetic acid	64-19-7	HMDB00042	C2 H4 O2	2.05	60.0217	119.036	1364184	120089	97.26	9.83
Valerylglycine	24003-66-5	HMDB00927	C7 H13 N O3	1.967	159.089	218.103	1355101	244885	99.75	-0.75
2(α-D-Mannosyl)-D-glycerate			C9 H16 O9	5.102	268.079	267.072	1310573	122923	99.78	-0.74
Lepidiumterpenyl ester	255833-57-9	HMDB36865	C23 H42 O4	0.583	382.308	381.301	1291816	440634	99.56	-0.4
9-O-Acetylneuraminic acid	82057-50-9		C11 H19 N O9	2.517	309.106	308.099	1241804	153246	98.92	-0.83
N-Methylcalystegine B2	184045-65-6	HMDB36604	C8 H15 N O4	7.921	189.1	188.093	1206438	8231	95.99	-0.71
D-Pantothenic acid	79-83-4	HMDB00210	C9 H17 N O5	1.967	219.111	218.103	1190497	238043	99.75	-0.53
Acrylic acid			C3 H4 O2	1.984	72.0212	131.035	1172413	67250	99.89	0.67
Formamide	75-12-7	HMDB01536	C H3 N O	4.969	45.0214	104.035	1163910	35888	97.7	-0.7
5,10-Methenyltetrahydrofolate			C20 H22 N7 O6	1.5	456.163	515.177	1155188	238748	98.6	-0.5
Isopropyl apiosylglucoside	147742-24-3	HMDB41513	C14 H26 O10	1.183	354.152	353.145	1148113	187134	99.05	-2.7
(R)-2-Amino-3-hydroxypropanoic acid			C3 H7 N O3	4.969	105.043	104.035	1125840	35481	98.16	-0.06
3-Deoxy-D-manno-octulosonate			C8 H14 O8	5.402	238.069	237.061	1117959	12546	98.56	-1.03
Cyclocalopin D		HMDB39813	C23 H32 O13	1.5	516.184	515.177	1117451	232499	99.44	-0.81
Hydroxytyrosol 1-O-glucoside	76873-99-9	HMDB41024	C14 H20 O8	1.1	316.116	315.108	1092635	217618	98.83	-0.62
Phenylgalactoside			C12 H16 O6	1.1	256.094	315.108	1026990	216884	99.27	-0.75
1-Deoxy-D-altro-heptulose 7-phosphate			C7 H15 O9 P	6.57	274.045	333.059	1025916	114570	98.71	-0.64
Pyrrolidine	123-75-1	HMDB31641	C4 H9 N	1.884	71.0734	130.087	1022334	92599	99.85	-0.78
1-(sn-Glycero-3-phospho)-1D-myo-inositol		HMDB11649	C9 H19 O11 P	6.57	334.066	333.059	994375	114365	98.71	-0.52
O-Acetyl-L-serine	5147-00-2	HMDB03011	C5 H9 N O4	2.467	147.053	146.046	994180	206390	99.81	-0.45
2-Aminoacrylic acid		HMDB03609	C3 H5 N O2	2.467	87.032	146.046	991139	206279	99.81	-0.76
1-Nitrohexane	646-14-0	HMDB13812	C6 H13 N O2	1.884	131.095	130.087	988263	90800	99.85	-0.42
D-Glucose 6-sulfate			C6 H12 O9 S	1.85	260.02	259.013	933822	128232	96.52	-0.72
3-Hydroxy-4-isopropylbenzyl alcohol 3-glucoside	359875-75-5	HMDB39385	C16 H24 O7	2.15	328.152	387.166	879624	96413	98.48	-1.1
Valine	516-06-3		C5 H11 N O2	2.401	117.079	116.072	875377	66862	99.75	0.12
3-(Imidazol-4-yl)-2-oxopropyl phosphate	99979-59-6		C6 H9 N2 O5 P	1.016	220.025	279.039	858262	150337	97.64	0.89
BL II		HMDB39565	C28 H22 O12	1.033	550.111	549.103	832146	201826	98.49	-0.65
Ethyl (S)-3-hydroxybutyrate glucoside		HMDB31693	C12 H22 O8	1.183	294.131	353.145	817355	116974	99.12	-0.81
2-Methylaziridine	75-55-8		C3 H7 N	2.401	57.0579	116.072	783612	65629	99.75	0.33
7-Epi-12-hydroxyjasmonic acid glucoside	124649-25-8	HMDB40706	C18 H28 O9	2.15	388.173	387.166	775881	94964	98.53	-0.97
Tarasaponin I	96627-79-1	HMDB40856	C47 H74 O18	1.333	926.486	925.479	769384	111690	98.65	-1.26
2-Deoxy-L-arabinose			C5 H10 O4	4.085	134.058	193.072	761590	22450	99.65	-0.82
MG(0:0/22:2(13Z,16Z)/0:0)		HMDB11553	C25 H46 O4	0.583	410.339	409.332	711334	263106	99.34	-0.97
L-N2-(2-Carboxyethyl)arginine			C9 H18 N4 O4	0.7	246.132	305.146	708636	189121	95.89	-2.37
a-L-Arabinofuranosyl-(1->2)-[a-D-mannopyranosyl-(1->6)]-D-mannose		HMDB39818	C17 H30 O15	6.536	474.158	473.151	708291	68428	98.93	-0.9
L-Pinitol	3559-00-0	HMDB34222	C7 H14 O6	4.035	194.079	193.072	704329	15508	99.02	-0.8
Dihydromethylsterigmatocystin			C18 H14 O7	0.783	342.074	401.087	701827	273260	99.32	-0.93
Dambonitol	523-94-4	HMDB33942	C8 H16 O6	1.033	208.095	267.108	701736	186723	99.42	-0.73
1-Hydroxy-2-(beta-D-glucosyloxy)-9,10-anthraquinone			C20 H18 O9	0.783	402.095	401.087	697734	275025	99.32	-0.8
3-Methylbutyl nonanoate	7779-70-6	HMDB37495	C14 H28 O2	0.65	228.209	227.202	690617	171338	99.73	-0.65
Merodesmosine	17096-97-8	HMDB30407	C18 H34 N4 O6	0.783	402.248	401.24	690433	167222	99.63	-0.42
PAB / 4-Aminobenzoic acid	150-13-0	HMDB01392	C7 H7 N O2	1.2	137.048	196.061	672300	136654	98.72	-0.38
Hyaluronic acid	9004-61-9	HMDB02061	C16 H27 N O12	3.902	425.153	484.167	668626	20429	95.25	-1.05
Formic acid	64-18-6	HMDB00142	C H2 O2	5.102	46.0055	105.019	651493	32243	99.91	-0.33
Patulin	149-29-1	HMDB34299	C7 H6 O4	0.65	154.026	153.019	650067	170836	99.64	-0.42
(+/-)-N,N-Dimethyl menthyl succinamide	544714-08-1	HMDB32236	C12 H24	0.65	168.188	227.202	649471	171576	99.76	-0.84
N-Methylolacrylamide	924-42-5		C4 H7 N O2	2.401	101.048	160.061	648434	166720	99.76	-1.14
beta-D-Xylopyranosyl-(1->5)-alpha-L-arabinofuranosyl-(1->5)-L-arabinose	79403-08-0	HMDB38860	C15 H26 O13	6.586	414.137	473.151	646693	68067	98.93	-1.05
N-Hydroxy-L-tyrosine			C9 H11 N O4	1.2	197.069	196.061	643495	134852	98.72	-0.29
Melibiitol	497-83-6		C12 H24 O11	4.235	344.132	343.124	637347	44576	98.74	-0.86
Methyl caffeate	3843-74-1		C10 H10 O4	1.133	194.058	253.071	635969	76204	97.86	-0.93
6'-Methoxypolygoacetophenoside	241814-63-1	HMDB35476	C15 H20 O10	3.268	360.106	359.098	625435	78432	98.44	-0.22
DL-2-Aminoadipic acid	542-32-5	HMDB00510	C6 H11 N O4	2.401	161.069	160.061	625171	166655	99.76	-0.69
Dimethyl fukiic acid	56158-55-5	HMDB29497	C13 H16 O8	3.268	300.084	359.098	612338	76892	98.43	-0.91
9,10,13-trihydroxy-11-octadecenoic acid			C18 H34 O5	0.833	330.24	329.233	606714	185543	98.34	-0.86
Tiliroside	20316-62-5	HMDB40689	C30 H26 O13	0.683	594.137	593.13	581386	114709	98.85	-0.94
(S)(+)-Allantoin			C4 H6 N4 O3	1.25	158.044	157.037	577269	116825	98.23	-1.63
Chondroitin	9007-27-6	HMDB00629	C14 H21 N O11	1.1	379.111	378.104	559513	101513	97.32	-0.53
(2S)-2-Butanol O-[b-D-Apiofuranosyl-(1->6)-b-D-glucopyranoside]		HMDB41255	C15 H28 O10	1	368.168	367.161	550775	70791	98.25	-1.95
Sterebin A	107647-14-3	HMDB35337	C18 H30 O4	0.683	310.214	309.207	546531	72512	98.62	-1.06
Galactosylglycerol	16232-91-0		C9 H18 O8	2.2	254.1	253.093	544193	82541	98.6	-0.83
3-Methoxytyrosine	7636-26-2	HMDB01434	C10 H13 N O4	1.2	211.084	210.077	543025	121421	99.81	-0.94
Linocinnamarin		HMDB30678	C16 H20 O8	1.867	340.116	399.129	538810	84829	99.42	-0.73
[2,2-bis(2-methylpropoxy)ethyl]benzene	68345-22-2	HMDB37712	C16 H26 O2	0.683	250.193	309.207	522232	74395	98.53	-1.3
N-Acrylylglycine methyl ester		HMDB00777	C6 H9 N O3	2.15	143.058	142.051	515786	62708	99.65	-0.64
N-Methylanthranilic acid	119-68-6		C8 H9 N O2	1.2	151.063	210.077	515235	122333	99.81	-1.27
Rimocidine	1393-12-0		C39 H61 N O14	0.983	767.408	826.422	506902	125423	98.5	-1.33
β-Hydroxypyruvic acid	1113-60-6	HMDB01352	C3 H4 O4	5.736	104.011	103.004	492209	11076	99.95	0.46
Mandelonitrile rutinoside	184002-37-7	HMDB32803	C20 H27 N O10	3.351	441.163	440.156	483647	58667	96.71	-0.96
(S)-2-Hydroxy-2-phenylacetonitrile O-[b-D-apiosyl-(1->2)-b-D-glucoside]		HMDB36334	C19 H25 N O10	3.985	427.147	426.14	478593	52366	98.93	-0.72
Pterolactam	38072-88-7	HMDB34208	C5 H9 N O2	2.567	115.063	114.056	478069	36864	99.72	0.05
2(3H)-Furanone	20825-71-2		C4 H4 O2	1.984	84.0211	143.035	475113	27521	97.02	-0.74
Dihydroferulic acid 4-O-glucuronide		HMDB41723	C16 H20 O10	1.6	372.105	371.098	455081	74919	96.34	-0.78
Muscimol	2763-96-4		C4 H6 N2 O2	5.252	114.043	113.036	437896	13395	99.3	-0.04
Veranisatin B	153445-93-3	HMDB40664	C16 H20 O9	0.833	356.111	355.103	433934	166541	98.65	-0.61
Mesaconic acid	498-24-8	HMDB00749	C5 H6 O4	0.9	130.026	129.019	412481	42657	99.83	-0.72
2-Ethyl-1-hexanol sulfate	126-92-1	HMDB33373	C8 H18 O4 S	0.633	210.092	209.085	411284	122244	98.5	-0.76
Sesamol	533-31-3		C7 H6 O3	0.8	138.032	137.024	404855	119037	99.91	-0.51
Furmecyclox	60568-05-0		C14 H21 N O3	0.583	251.152	250.145	402793	121277	98.82	-0.5
2-hydroxy-decanedioic acid		HMDB00424	C10 H18 O5	1.45	218.115	277.129	401993	79599	96.94	-0.86
Cer(d18:1/14:0)			C32 H63 N O3	0.633	509.48	568.494	399208	124084	95.42	-1.16
Threo-Isocitric acid		HMDB01874	C6 H8 O7	2.434	192.027	191.02	378452	8624	99.07	-0.39
Scillabiose	40525-07-3		C12 H22 O10	2.25	326.121	325.114	373691	10835	95.88	-1.3
Diethyltoluamide	134-62-3		C12 H17 N O	0.583	191.131	250.145	371236	117481	98.82	-0.82
Triacetate	2140-49-0		C6 H8 O4	1.984	144.042	143.035	365966	21953	96.84	-0.62
Allixin	125263-70-9	HMDB40705	C12 H18 O4	1.133	226.12	225.113	365091	57596	99.41	-1.4
Pheophorbide a	15664-29-6		C35 H36 N4 O5	0.666	592.268	591.26	358854	73117	95.7	-1.85
N1,N10-Dicoumaroylspermidine	65715-79-9	HMDB33469	C25 H31 N3 O4	1.233	437.231	436.224	357349	67210	95.95	-1.3
Norecasantalic acid	59300-52-6	HMDB36817	C11 H16 O2	0.666	180.115	239.129	342324	83443	99.46	-1.22
(4S)-4,5-Dihydroxypentan-2,3-dione			C5 H8 O4	1.984	132.042	131.035	340911	16647	99.93	-0.66
2,4-Dodecadienoic acid pyrrolidide	117137-69-6	HMDB38841	C16 H27 N O	0.616	249.209	308.223	337663	79038	97.89	-2.29
(10S)-Juvenile hormone III diol			C16 H28 O4	1.033	284.199	343.212	332351	30417	98.5	-0.72
N-formylmaleamic acid			C5 H5 N O4	2.134	143.022	202.036	332168	19225	99.62	-1.33
3-Hydroxyadipic acid	14292-29-6	HMDB00345	C6 H10 O5	1.967	162.053	161.045	330978	24119	98.75	-0.82
Carvone oxide			C10 H14 O2	1.133	166.099	225.113	328504	57185	99.33	-1.69
Agaritinal	114847-20-0	HMDB40694	C12 H15 N3 O4	0.783	265.106	324.12	327426	88642	96.75	-0.74
2,3-Butanediol glucoside	146763-54-4	HMDB40822	C10 H20 O7	1.2	252.12	251.113	323127	50602	98.34	-1.85
2-hydroxy-2-butenedioic acid			C4 H4 O5	2.434	132.006	191.02	322821	7903	98.98	-0.65
Daphnin	486-55-5		C15 H16 O9	1.15	340.079	339.072	318183	62233	97.26	-0.29
Ethyl glucuronide	17685-04-0	HMDB10325	C8 H14 O7	4.785	222.074	281.088	315458	42158	98.95	-0.82
2-Hydroxyethylphosphonate			C2 H7 O4 P	1.233	126.008	125.001	315105	65664	96.7	-1.28
Miraxanthin-III	5589-85-5		C17 H18 N2 O5	0.966	330.121	389.135	313776	26836	96.37	-1.07
(9S,10S)-9,10-dihydroxyoctadecanoic acid			C18 H36 O4	0.599	316.261	375.275	300983	39555	96.29	-1.24
2-Nitropropane	79-46-9		C3 H7 N O2	3.718	89.0478	88.0405	294190	26383	99.38	1.34
Palmitic acid methyl ester	112-39-0	HMDB61859	C17 H34 O2	0.633	270.256	269.248	293413	60833	99.84	-0.18
4-Amino-2-methyl-5-phosphomethylpyrimidine	945-94-8		C6 H10 N3 O4 P	1.467	219.041	278.055	289943	59917	99.63	-0.51
Propyl 2-furoate	615-10-1	HMDB37724	C8 H10 O3	1.1	154.063	153.056	284133	47778	98.37	-0.53
Pantoyllactone glucoside		HMDB41269	C12 H20 O8	1.517	292.116	351.129	283837	54306	97.86	-0.77
5-Nonadecyl-1,3-benzenediol	35176-46-6	HMDB30956	C25 H44 O2	0.583	376.334	375.326	282111	87106	99.12	-1.25
Galactopinitol A	64290-91-1	HMDB39475	C13 H24 O11	5.036	356.131	415.145	280187	33685	96.15	-1.17
(x)-1,2-Propanediol 1-O-b-D-glucopyranoside		HMDB33065	C9 H18 O7	1.3	238.105	237.098	278639	55612	98.84	-1.26
Methyl acetate	79-20-9		C3 H6 O2	2.134	74.0366	133.05	275954	14896	99.52	-1.81
(E)-7-Pentadecene	16416-37-8	HMDB31083	C15 H30	0.633	210.235	269.248	273295	58999	99.84	-0.23
b-Mercaptolactic acid	2614-83-7	HMDB02127	C3 H6 O3 S	1.95	122.003	181.017	273178	15860	95.07	-2.93
(R)-2,3-Dihydro-3,5-dihydroxy-2-oxo-3-indoleacetic acid		HMDB38941	C10 H9 N O5	1.066	223.048	282.062	271707	58715	97.48	-0.9
(E)-2-(Methoxycarbonylmethyl)butenedioate			C7 H8 O6	5.569	188.032	187.025	271203	28291	99.63	-0.54
Phenol	108-95-2	HMDB00228	C6 H6 O	1.1	94.0418	153.056	270647	46781	98.37	-0.51
Erythritol	149-32-6	HMDB02994	C4 H10 O4	2.05	122.058	181.072	264537	29034	95.39	-0.26
Peracetic acid	79-21-0	HMDB31608	C2 H4 O3	6.436	76.016	135.03	260075	14145	99.57	-0.62
Cadabicine	99964-83-7	HMDB33451	C25 H29 N3 O4	1.233	435.215	434.208	249347	26526	97.49	-1.07
D-Mannitol	69-65-8	HMDB00765	C6 H14 O6	2.05	182.079	181.072	245992	28677	95.8	0.01
2-Hydroxypseudobaptigenin			C16 H10 O6	2.017	298.048	357.061	243826	40113	98.24	-0.72
2-Amino-3-oxobutanoate			C4 H7 N O3	2	117.043	116.035	243682	27793	99.9	0.24
5-O-Feruloylquinic acid			C17 H20 O9	0.666	368.111	367.103	242583	46806	95.43	1.1
Succinic anhydride	108-30-5		C4 H4 O3	1.333	100.016	159.03	241689	38086	99.73	-0.98
L-glycyl-L-hydroxyproline		HMDB11173	C7 H12 N2 O4	2.918	188.08	187.072	236917	32836	97.41	-0.5
Mephobarbital			C13 H14 N2 O3	5.336	246.1	245.093	235916	30582	95.67	-0.71
de-Hypoxanthine futalosine			C14 H16 O7	3.468	296.089	355.103	235549	54288	99.08	-1.02
1-Methoxy-1H-indole-3-acetonitrile	30536-48-2	HMDB40973	C11 H10 N2 O	5.336	186.079	245.093	235544	30582	95.67	-1.02
Oxoadipic acid	3184-35-8		C6 H8 O5	1.333	160.037	159.03	229793	37603	99.66	-0.49
Cidofovir	113852-37-2		C8 H14 N3 O6 P	1.467	279.062	278.055	228054	59562	99.23	-0.27
Tetracosahexaenoic acid	81247-23-6	HMDB02007	C24 H36 O2	0.583	356.272	415.285	225367	58564	96.59	0.08
3-(3,4-Dihydroxyphenyl)-1-propanol 3'-glucoside		HMDB38304	C15 H22 O8	0.666	330.132	329.124	225224	26856	95.97	1.79
Pantoic acid	1112-33-0		C6 H12 O4	1.033	148.073	207.087	221894	55851	99.26	-0.71
2-amino-4-cyano-butanoic acid			C5 H8 N2 O2	2.918	128.059	187.072	217436	32484	97.23	-0.84
5alpha-Cholestan-5alpha,6beta-diol			C27 H48 O2	0.583	404.365	403.358	215557	66635	98.64	-1.13
Serinyl-Leucine		HMDB29043	C9 H18 N2 O4	2.25	218.127	217.119	213984	23990	95.76	-0.28
Propionylglycine methyl ester		HMDB00813	C6 H11 N O3	3.485	145.074	204.088	212704	14000	98.25	-0.28
LPA(0:0/18:2(9Z,12Z))		HMDB07852	C21 H39 O7 P	1.467	434.243	433.236	211627	20876	96.67	-0.94
Methandriol dipropionate	3593-85-9		C26 H40 O4	0.583	416.292	415.285	209693	65522	96.59	-1.19
2-Acetamido-2-deoxy-6-O-a-L-fucopyranosyl-D-glucose	37776-59-3	HMDB05817	C14 H25 N O10	2.534	367.148	426.162	209531	36861	96.78	-0.28
N-3,7-Dimethyl-2,6-octadienylcyclopropylcarboxamide	744251-93-2	HMDB32240	C14 H23 N O	0.633	221.178	280.192	206024	68585	97.23	-0.65
Pisatoside	18814-39-6	HMDB39127	C10 H15 N O7	2.951	261.085	260.077	202123	16654	98.99	-0.51
N-Palmitoylsphingosine	24696-26-2	HMDB00790	C34 H67 N O3	0.616	537.511	596.525	200969	58635	96.01	-1.56
5-O-Methylembelin	56005-10-8		C18 H28 O4	0.766	308.199	307.191	200898	62850	98.75	-0.2
S-Methyl-1-thio-D-glycerate			C4 H8 O3 S	4.735	136.019	195.033	199683	3706	95.11	-3.56
Nitrovin	804-36-4		C14 H12 N6 O6	1.65	360.082	419.096	190931	27767	97.25	0.91
Triglochinin	28876-11-1		C14 H17 N O10	0.85	359.085	418.099	188482	51983	98.05	-0.86
Prolyl-Aspartate		HMDB29013	C9 H14 N2 O5	5.319	230.09	289.104	188049	12578	95.66	-1.13
Valproic acid glucuronide	60113-83-9	HMDB00901	C14 H24 O8	1.2	320.147	379.161	187901	15527	95.14	-1.35
Balofloxacin	127294-70-6		C20 H24 F N3 O4	2.167	389.176	388.169	185883	23036	96.22	2.57
(1R,6R)-6-Hydroxy-2-succinylcyclohexa-2,4-diene-1-carboxylate			C11 H12 O6	1.183	240.063	299.077	178580	46199	95.52	-2.19
D-galacto-Hexodialdose			C6 H10 O6	1.884	178.047	177.04	178449	15842	95.59	-2.27
Cyclo(deltaAla-L-Val)			C8 H12 N2 O2	1.55	168.09	227.103	178241	43879	98.25	-1.13
(S)-a-Amino-2,5-dihydro-5-oxo-4-isoxazolepropanoic acid N2-glucoside	29790-46-3	HMDB29404	C12 H18 N2 O9	2.467	334.102	333.095	173277	16431	96.11	3.18
Docosanoic acid	112-85-6	HMDB00944	C22 H44 O2	0.616	340.334	339.327	173233	37760	97.76	-0.98
(S)-ATPA			C10 H16 N2 O4	1.533	228.111	227.103	171806	43679	98.25	-0.8
Yuccaol A		HMDB36714	C29 H20 O8	1.517	496.116	555.13	170015	29556	98.59	0.38
2-C-Methyl-D-erythritol 4-phosphate			C5 H13 O7 P	2.451	216.04	275.054	169537	41196	98.67	0.29
Threonate	70753-61-6		C4 H8 O5	6.52	136.037	135.03	168528	16861	99.62	-0.66
11-Deoxylandomycinone			C19 H14 O5	4.252	322.085	381.098	167857	14414	96.71	2.49
Prifinium	4630-95-9		C22 H28 N	0.733	306.222	305.215	165090	47068	98.02	-1.38
(+)-11-Hydroxy-9-triacontanone		HMDB29987	C30 H60 O2	0.633	452.459	511.473	163950	44385	96.26	-1.83
10-Eicosene	66587-45-9	HMDB40709	C20 H40	0.616	280.313	339.327	163827	37760	97.76	-1.19
2-Phenylethyl beta-D-glucopyranoside	18997-54-1	HMDB29819	C14 H20 O6	2.05	284.126	343.139	161351	13265	97.29	-1.38
1,8-Diazacyclotetradecane-2,9-dione			C12 H22 N2 O2	0.783	226.168	285.182	160952	58028	97.48	-1.19
2'-Aminobiphenyl-2,3-diol			C12 H11 N O2	0.683	201.079	260.093	160197	30319	96.65	-0.75
Isoguanosine	1818-71-9		C10 H13 N5 O5	1.6	283.092	282.084	159240	28109	96.93	0.1
Pemirolast	100299-08-9	HMDB15023	C10 H8 N6 O	1.2	228.075	287.089	158236	27903	96.58	-2.41
Acetyl-L-leucine	1188-21-2	HMDB11756	C8 H15 N O3	1.166	173.105	172.098	157768	40463	99.37	-0.37
4-Methylene-L-glutamate			C6 H9 N O4	2.767	159.053	158.046	157089	22811	98.08	-0.41
1-Piperidinecarboxaldehyde	2591-86-8	HMDB31702	C6 H11 N O	1.166	113.084	172.098	157062	40526	99.37	-0.57
2-[Methyl(3-phenylpropanoyl)amino]benzoic acid		HMDB32845	C17 H17 N O3	0.65	283.121	342.135	154620	43942	99.55	-0.22
4-Acetamido-2-aminobutanoic acid	1190-46-1	HMDB31411	C6 H12 N2 O3	4.285	160.085	159.077	152631	17718	96.71	-0.17
Gulonic acid	20246-53-1	HMDB03290	C6 H12 O7	13.657	196.058	195.051	152119	6198	98.31	-0.46
Erucoylacetone		HMDB35951	C25 H46 O2	0.583	378.349	437.363	150957	47837	98.15	-1.94
2-Furanmethanol	98-00-0	HMDB13742	C5 H6 O2	1	98.0367	157.051	150185	24088	98.77	-0.4
17beta-Hydroxy-7alpha-mercaptoandrost-4-en-3-one 7-propionate	6947-46-2		C22 H32 O3 S	0.65	376.207	375.2	145543	25879	97.48	0.4
2-Aminoheptanedioic acid	3721-85-5	HMDB34252	C7 H13 N O4	2.017	175.084	174.077	141802	10921	99.22	-1.2
Cadinene		HMDB32182	C15 H28	0.633	208.219	267.233	141587	31686	96.33	-1.09
(S)-1-Pyrroline-5-carboxylate			C5 H7 N O2	2.367	113.048	172.061	141015	13642	95.28	0.13
Streptobiosamine	126-05-6		C13 H23 N O9	2	337.137	336.13	140195	9597	96.65	-0.31
Isovalerylglucuronide	88070-93-3	HMDB02091	C11 H18 O8	1.834	278.1	337.114	137122	16658	97.37	-0.21
N-Methyl-1-deoxynojirimycin	69567-10-8	HMDB35360	C7 H15 N O4	2.05	177.1	176.093	134161	20905	98.28	-0.93
(1R,2R,4S)-p-Menthane-1,2,8-triol 8-glucoside	378254-09-2	HMDB39894	C16 H30 O8	1.45	350.194	349.187	131656	40129	99.01	-0.92
(R)-Dihydromaleimide	87710-47-2	HMDB30276	C4 H5 N O2	2.767	99.032	158.046	130426	22229	98.49	-0.3
Aminohippuric acid	61-78-9	HMDB01867	C9 H10 N2 O3	1.967	194.069	253.083	129079	26732	96	-0.36
R1128D	135161-99-8		C19 H18 O5	1.4	326.114	325.107	127773	41720	95.37	-3.06
2-Hydroxyfelbamate	109482-32-8		C11 H14 N2 O5	1.967	254.09	253.083	127127	28299	96	-0.15
D-Mycinose			C8 H16 O5	1.2	192.099	251.113	126796	17335	98.16	-3.25
Diisobutyl phthalate	84-69-5		C16 H22 O4	0.666	278.152	277.145	123611	15445	95.83	-0.66
(1S,4S)-4-Hydroxy-3-oxocyclohexane-1-carboxylate			C7 H10 O4	0.983	158.058	157.051	123040	22066	99.39	0.07
N-(3-oxo-octanoyl)-homoserine lactone	147795-39-9		C12 H19 N O4	1.05	241.131	240.124	119704	23549	96.95	-0.82
cis-6-Nitro-p-mentha-1(7),2-diene	73069-40-6	HMDB35195	C10 H15 N O2	1.05	181.11	240.124	118787	23561	96.95	-0.94
6-O-Demethylnigerone	76045-68-6	HMDB33497	C31 H24 O10	1.517	556.137	555.13	115942	26004	97.71	0.12
Galactose-beta-1,4-xylose		HMDB11677	C11 H20 O10	6.42	312.105	371.119	115739	6994	98.52	-1.18
N-Acetyl-leucyl-leucine			C14 H26 N2 O4	0.783	286.189	285.182	114550	42028	97.29	-1.38
(E)-4-[5-(4-Hydroxyphenoxy)-3-penten-1-ynyl]phenol	166762-98-7	HMDB41447	C17 H14 O3	1.4	266.093	325.107	113850	35937	95.82	-3.64
1-Octen-3-yl glucoside	209863-00-3	HMDB32959	C14 H26 O6	1.45	290.173	349.187	113145	36900	98.9	-1.02
Tranexamic acid	1197-18-8		C8 H15 N O2	1.45	157.11	216.124	112112	17453	95.9	-1.68
2-O-Methyl-L-fucose	34299-00-8	HMDB33789	C7 H14 O5	1.3	178.084	237.098	109697	22791	98.94	-0.95
3'-Ketolactose	15990-62-2	HMDB01030	C12 H20 O11	5.219	340.101	339.093	109599	12014	96.54	-0.13
Pyrene-4,5-dione	6217-22-7		C16 H8 O2	2.217	232.053	291.067	109596	14644	98.63	0.76
Tyrosol 4-sulfate		HMDB41785	C8 H10 O5 S	0.75	218.024	217.017	109115	30225	96.99	-2.29
12-Deoxyaklanonic acid			C21 H18 O7	4.252	382.106	381.099	108885	13125	97.56	0.79
(2S,5S)-trans-Carboxymethylproline			C7 H11 N O4	2.367	173.069	172.062	106941	11976	96.32	0.03
3-Hydroxy-4-butanolide	211107-44-7	HMDB34681	C10 H16 O8	3.935	264.084	263.077	103284	14456	97.87	-0.91
Triethylene glycol diglycidyl ether	1954-28-5		C12 H22 O6	1.517	262.141	321.155	102955	26815	97.87	-1
Sedanonic acid	6697-07-0	HMDB32871	C12 H18 O3	0.65	210.125	269.139	102828	15522	95.8	-1.52
Valiolone			C7 H12 O6	4.052	192.063	191.056	101875	10552	97.94	-0.08
Epioxylubimin	69350-60-3	HMDB35613	C15 H24 O3	0.7	252.172	311.186	101387	19379	98.47	-2.23
2-(7'-Methylthio)heptylmalic acid			C12 H22 O5 S	0.683	278.118	337.132	101043	21474	95.77	-1.71
2-Propynal	624-67-9		C3 H2 O	1.55	54.0106	113.025	100831	14475	99.43	0.25
Herculin		HMDB30275	C16 H29 N O	0.599	251.224	310.238	97697	19342	96.34	-2.33
a-N-Acetylglucosamine	7512-17-6	HMDB00533	C8 H15 N O6	19.945	221.09	280.104	96730	6085	96.33	-0.92
2,3-Epoxyphylloquinone	25486-55-9	HMDB02972	C31 H46 O3	0.583	466.346	465.338	95989	22574	95.05	1.85
2-Hydroxyethanesulfonate	107-36-8	HMDB03903	C2 H6 O4 S	1.317	125.999	124.991	95730	23066	97.45	-0.93
Cardiospermin	54525-10-9		C11 H17 N O7	2.234	275.1	274.093	94183	6697	97.56	-2.47
(R)-Pterosin B	34175-96-7	HMDB30759	C14 H18 O2	0.599	218.131	277.145	94019	13184	95.88	-0.75
2,3,6-Trihydroxypyridine			C5 H5 N O3	7.62	127.027	186.041	93910	11545	97.95	-0.46
1-(Malonylamino)cyclopropanecarboxylic acid	80550-27-2	HMDB31700	C7 H9 N O5	7.62	187.048	186.041	93676	12960	96.79	-0.4
L-Hydroxyglutaric acid	13095-48-2	HMDB00694	C5 H8 O5	0.95	148.037	147.03	92919	13979	98.48	-1.12
2-Hydroxybenzaldehyde O-[xylosyl-(1->6)-glucoside]	14907-56-3	HMDB34157	C18 H24 O11	1.667	416.132	475.145	91829	15146	95.82	-0.43
Cynaroside A	117804-06-5	HMDB40532	C21 H32 O10	3.001	444.199	443.192	90549	12495	95.61	-1.08
Carbon dioxide	124-38-9	HMDB01967	C O2	6.42	43.9899	103.004	90467	8673	99.87	0.57
Mycinamicin VIII			C29 H47 N O6	2.851	505.339	504.332	89585	12294	96.24	-2.73
Gladiatoside C2		HMDB36254	C29 H26 O12	3.034	566.143	565.136	89177	7588	96.39	1.04
Furfuryl octanoate	39252-03-4	HMDB37730	C13 H20 O3	0.666	224.141	283.155	88760	18022	95.75	0.42
3-Hydroxy-9-(4-hydroxyphenyl)-1H,3H-naphtho[1,8-cd]pyran-1-one		HMDB39404	C18 H12 O4	2.217	292.073	291.067	88460	13408	98.61	-1.12
Butyl (S)-3-hydroxybutyrate glucoside		HMDB31694	C14 H26 O8	1.517	322.162	321.155	88237	26689	97.87	-1.29
1-hexadecyl hexadecanoate			C32 H64 O2	0.633	480.49	539.504	84989	26922	95.8	-2.34
Erythronolide B			C21 H38 O7	0.95	402.261	401.254	83337	24879	95.7	-1.6
Sinapyl alcohol	537-33-7		C11 H14 O4	1.45	210.089	209.082	82428	25730	96.12	-1.04
N-methylphenylalanine		HMDB29224	C10 H13 N O2	0.833	179.095	238.108	81163	22120	98	-0.38
Terniflorin	61237-19-2	HMDB37347	C30 H26 O12	0.716	578.142	637.156	79376	20160	98.74	-0.32
13-Hydroxy-9-methoxy-10-oxo-11-octadecenoic acid	150147-08-3	HMDB40901	C19 H34 O5	0.95	342.24	401.254	79164	24728	95.7	-0.53
Withanolide	30655-48-2	HMDB03218	C28 H38 O6	0.583	470.266	529.279	75447	24303	95.85	-2.18
Hydrocinnamic acid	501-52-0	HMDB00764	C9 H10 O2	1.45	150.068	209.082	73200	22056	96.97	-1.26
Trifluoperazine	117-89-5	HMDB14969	C21 H24 F3 N3 S	1.217	407.164	406.157	68882	14396	95.06	-0.07
3-Isopropylmalate	921-28-8	HMDB12156	C7 H12 O5	1.116	176.068	235.082	68341	11210	97.84	-1.79
Diethyl L-malate	7554-28-1	HMDB40220	C8 H14 O5	2	190.084	249.098	67183	18348	95.42	-1.85
Rofecoxib	162011-90-7		C17 H14 O4 S	4.802	314.062	313.054	63538	4533	97.92	0.61
N-(1-Deoxy-1-fructosyl)proline	29118-61-4	HMDB38493	C11 H19 N O7	2.134	277.116	336.13	63365	5756	97.94	-0.2
Acetone cyanohydrin	75-86-5		C4 H7 N O	2.217	85.0528	144.067	63093	12492	99.15	0.85
Dinoseb	88-85-7		C10 H12 N2 O5	2.117	240.075	239.067	62287	9658	97.92	-0.38
3-Hydroxy-3-(3,4-dihydroxy-4-methylpentanoyl)-5-(3-methylbutyl)-1,2,4-cyclopentanetrione		HMDB30107	C16 H22 O8	1.65	342.131	341.124	62234	16962	98.6	-1.36
Slaframine	20084-93-9		C10 H18 N2 O2	2.184	198.136	257.15	60304	9210	95.72	-2.58
DIBOA	17359-54-5		C8 H7 N O4	5.636	181.037	240.051	59589	8597	97.67	-0.21
Glycerone sulfate			C3 H6 O6 S	15.425	169.988	168.981	57806	8130	95.95	-4.43
(±)-2-Hydroxy-4-(methylthio)butanoic acid	120-91-2	HMDB37115	C5 H10 O3 S	2.984	150.035	209.049	57543	4967	96.27	-2.29
3,6-Dihydronicotinic acid			C6 H7 N O2	1.533	125.048	184.061	56285	13355	95.76	-0.54
Cannabisativine	57682-64-1		C21 H39 N3 O3	1.05	381.299	440.312	53210	11081	98.69	-1.15
Deoxyribose 5-phosphate	7685-50-9	HMDB01031	C5 H11 O7 P	1.1	214.024	213.017	52236	8579	98.63	-0.09
N-trans-p-Coumaroyloctopamine	66648-45-1	HMDB32804	C17 H17 N O4	0.683	299.115	358.129	51387	13891	96.01	-1.07
6-(alpha-D-Glucosaminyl)-1D-myo-inositol		HMDB11668	C12 H23 N O10	2.417	341.132	340.125	50614	9561	96.37	0.54
3-Acetylpyridine	350-03-8	HMDB33131	C7 H7 N O	1.016	121.053	180.066	50595	12393	98.52	-0.86
2,4-Dihydroxy-6,7-dimethoxy-2H-1,4-benzoxazin-3(4H)-one	67467-45-2	HMDB37548	C10 H11 N O6	5.619	241.059	240.051	50487	6922	98.03	-0.44
(3b,4b,11b,14b)-11-Ethoxy-3,4-epoxy-14-hydroxy-12-cyathen-15-al 14-xyloside	178120-49-5	HMDB34617	C27 H42 O8	6.236	494.289	493.282	49882	4520	97	1.36
Terephthalic acid	100-21-0	HMDB02428	C8 H6 O4	1.633	166.027	165.019	46080	9146	97.24	-0.14
Prostaglandin D2-1-glyceryl ester		HMDB13653	C23 H38 O7	0.766	426.262	425.254	44822	8907	96.05	0.41
(12S,15S)-15-O-Demethyl-10,29-dideoxy-11,12-dihydro-striatin C		HMDB33030	C25 H38 O6	6.186	434.267	493.282	42091	4078	96.99	1.59
Geranyl acetoacetate	10032-00-5	HMDB38256	C14 H22 O3	1.133	238.156	297.17	40564	10213	95.63	-2.69
Tributyrin	60-01-5		C15 H26 O6	1.45	302.172	361.186	40264	4170	97.08	-1.96
2-Amino-4-oxo-6-(erythro-1,2,3-trihydroxyprolyl)-7,8-dihydroxypteridine triphosphate		HMDB01073	C9 H16 N5 O15 P3	9.321	526.986	586	39279	4303	96.06	0.96
Psilocybin	520-52-5		C12 H17 N2 O4 P	0.8	284.092	343.106	38756	10491	95.7	-2.4
N-(1-Deoxy-1-fructosyl)threonine	70954-04-0	HMDB37843	C10 H19 N O8	12.924	281.111	280.104	36658	5054	97.8	0.05
Mycalamide A	115185-92-7		C24 H41 N O10	1.884	503.272	502.265	35246	6213	95.41	-1.35
3-Fluorocatechol	363-52-0		C6 H5 F O2	1.567	128.028	187.042	32618	9190	95.15	6.67
13-Deoxytedanolide	134455-11-1		C32 H50 O10	1.066	594.34	653.353	28920	9164	95.09	-1.29
alpha-D-Galactopyranuronosyl-(1->4)-alpha-D-galactopyranuronosyl-(1->4)-D-galacturonic acid	6037-45-2	HMDB39751	C18 H26 O19	3.251	546.109	545.1	28450	5861	95.79	4.29
Hydroxyprolyl-Isoleucine		HMDB28866	C11 H20 N2 O4	2.467	244.142	243.135	26632	4837	97.62	-0.52
Sisomicin			C19 H37 N5 O7	0.883	447.269	446.262	23616	5961	96.53	0.37
Carbenicillin	4697-36-3	HMDB14717	C17 H18 N2 O6 S	1.85	378.091	437.103	21885	5860	95.97	7.59
Formylpyruvate			C4 H4 O4	2.134	116.011	175.025	21522	3271	98.88	-0.38
Isopropyl beta-D-glucoside	5391-17-3	HMDB32705	C9 H18 O6	1.767	222.11	221.103	18708	5300	97.12	-0.22
Verproside	50932-20-2		C22 H26 O13	25.431	498.137	557.152	14935	10436	97.18	0.32
4-Sulfobenzaldehyde			C7 H6 O4 S	3.251	185.999	184.991	8442	3087	95.4	-1.1
Blank
Isoneotheaflavin		HMDB29256	C29 H24 O12	2.37	564.127	623.141	593000	19986	96.49	-0.16
Ethyl heptanoate	106-30-9	HMDB00798	C9 H18 O2	0.602	158.131	157.123	203578	69846	99.37	-0.95
Dexpanthenol	81-13-0	HMDB04231	C9 H19 N O4	3.804	205.131	204.124	110884	14618	98.94	-0.55
1-Nitroheptane	693-39-0	HMDB13811	C7 H15 N O2	3.804	145.11	204.124	109892	14597	98.94	-0.78
(R)-10-hydroxystearic acid			C18 H36 O3	0.652	300.266	299.259	97215	21539	99.62	-0.65
2-Hexadecanone	18787-63-8	HMDB31052	C16 H32 O	0.652	240.245	299.259	97129	21535	99.62	-0.81
Sabadelin		HMDB34033	C35 H62 O3	0.585	530.469	529.462	96661	27840	95.45	-1.25
all-trans-Carophyll yellow	1109-11-1	HMDB32879	C32 H44 O2	3.854	460.334	459.327	91322	9704	97.3	-0.18
4,4'-Diapolycopene			C30 H40	3.854	400.313	459.327	72333	8137	97.3	0.21
4''-Methyl-6''-(3,4-dihydroxy-E-cinnamoyl)isoorientin		HMDB33005	C31 H28 O14	11.542	624.148	623.141	65485	6691	95.37	0.02
2-oxophytanic acid			C20 H38 O3	0.635	326.282	325.275	61723	13139	98.85	-0.26
2-Tetradecylcyclobutanone	35493-47-1	HMDB37517	C18 H34 O	0.635	266.261	325.275	56663	13139	98.85	-0.24
Pipenzolate	125-51-9		C22 H28 N O3	0.585	354.207	353.2	53926	13935	95.22	-0.51
gamma-Terpineol	586-81-2		C10 H18 O	0.752	154.136	213.149	45361	8217	98.43	-1.91
Limonene-1,2-epoxide	1195-92-2		C10 H16 O	0.602	152.12	211.134	43192	10871	97.4	-0.2
Tartaric acid	87-69-4	HMDB00956	C4 H6 O6	0.585	150.017	149.01	37661	6737	97.1	3.65
5-Methyl-3-hexen-2-one	5166-53-0	HMDB31550	C7 H12 O	0.869	112.089	171.103	36384	7912	99.01	-0.42
Tetrahydrofurfuryl butyrate	92345-48-7	HMDB36188	C9 H16 O3	0.869	172.11	171.103	36169	7984	99.01	-0.17
(3S,5R,6R,7E)-3,5,6-Trihydroxy-7-megastigmen-9-one		HMDB38736	C13 H22 O4	0.652	242.152	241.145	33744	4260	98.47	0.14
Silicic acid	10193-36-9	HMDB31436	H4 O4 Si	5.688	95.9879	94.9807	32265	9489	97.45	-0.08
12R-hydroxy-9Z-octadecenoic acid			C18 H34 O3	0.752	298.251	297.244	26908	4914	97.79	0.23
Oxalic acid	144-62-7	HMDB02329	C2 H2 O4	0.585	89.9958	149.01	24757	6281	97.3	5.13
Abietic acid	514-10-3		C20 H30 O2	0.769	302.224	301.217	23235	4373	96.39	-1.03
2-Acetyl-4,5-dihydrothiazole	29926-41-8	HMDB33561	C5 H7 N O S	12.342	129.025	128.018	22283	2237	95.05	3.58
5-Hydroxyindolepyruvate			C11 H9 N O4	25.817	219.053	218.046	21770	2555	97.14	-2.19
N-Acetylisatin			C10 H7 N O3	3.27	189.043	248.057	21077	3455	95.18	4.33
Isoferuloyl C1-glucuronide		HMDB41749	C16 H18 O10	10.324	370.091	369.084	20002	5283	96.82	1.45
1-Hydroxy-1-phenyl-3-hexadecanone		HMDB35676	C22 H36 O2	0.702	332.271	391.285	19648	5240	98.12	-0.31
xi-2-Hexyl-5-methyl-3(2H)-furanone		HMDB38005	C11 H18 O2	0.652	182.131	241.145	17970	4114	98.71	0.04
(R)-Dihydrocitronellol acetate		HMDB35410	C12 H24 O2	0.769	200.178	199.17	16307	3513	98.98	-0.28
Glyceryl lactooleate	30283-16-0	HMDB32298	C24 H44 O6	0.585	428.314	427.307	11600	2207	98.54	1.27
2',3' cyclic CMP	15718-51-1	HMDB11691	C9 H12 N3 O7 P	20.197	305.041	364.055	10851	3858	96.55	0.2

## Sheet: positive ion mode
Name	CAS	HMP	Formula	RT	Mass	m/z	Area	Height	Score	Diff (Tgt, ppm)
Naphthalene dihydrodiol	51268-88-3		C10 H10 O2	2.775	162.068	180.102	15764083	2068482	99.53	1.44
N-Methylethanolamine phosphate			C3 H10 N O4 P	5.309	155.035	156.042	15279964	1010639	97.75	1.55
Fosfomycin	23155-02-4		C3 H7 O4 P	5.309	138.008	156.042	15210847	1009442	97.75	1.74
PAB / 4-Aminobenzoic acid	150-13-0	HMDB01392	C7 H7 N O2	5.158	137.048	138.055	15003141	1647290	99.71	1.35
N-methylphenylalanine		HMDB29224	C10 H13 N O2	2.775	179.095	180.102	13963250	1853843	99.51	1.46
Stigmatellin Y			C29 H40 O6	0.611	484.283	485.29	13015391	2602361	99.59	0.84
C16 Sphinganine			C16 H35 N O2	0.962	273.267	274.275	10254555	2978440	98.94	1.84
Butyl dodecanoate	106-18-3	HMDB32065	C16 H32 O2	0.962	256.241	274.275	10254555	2978440	98.94	1.96
Adenine	73-24-5	HMDB00034	C5 H5 N5	1.313	135.055	136.062	9330356	1488581	97.76	1.36
Pheophorbide a	15664-29-6		C35 H36 N4 O5	0.628	592.269	593.276	3860563	873631	99.56	0.67
N1,N10-Dicoumaroylspermidine	65715-79-9	HMDB33469	C25 H31 N3 O4	1.982	437.231	438.239	3845227	359972	99.89	0.12
xi-5-Isopropyl-2(5H)-furanone	100019-33-8	HMDB41474	C7 H10 O2	5.392	126.068	144.102	3461754	335568	99.72	0.67
1-Aminocyclohexanecarboxylic acid	2756-85-6	HMDB02279	C7 H13 N O2	5.392	143.095	144.102	3460941	335606	99.72	0.6
1,2-Benzoquinone	583-63-1	HMDB12133	C6 H4 O2	1.012	108.021	126.055	3144114	748167	99.86	0.53
3,6-Dihydronicotinic acid			C6 H7 N O2	1.012	125.048	126.055	3133403	748314	99.86	0.47
5-Oxohexanal	505-03-3	HMDB33568	C6 H10 O2	1.447	114.068	132.102	2793787	587415	99.79	1.08
1-Nitrohexane	646-14-0	HMDB13812	C6 H13 N O2	1.447	131.095	132.102	2768785	586661	99.79	1.1
(E)-2-Methyl-2-buten-1-ol O-beta-D-Glucopyranoside		HMDB33064	C11 H20 O6	8.084	248.126	266.16	2636489	294384	99.56	0.78
(E)-3-(2-Hydroxyphenyl)-2-propenal	60125-23-7	HMDB31725	C9 H8 O2	3.553	148.053	166.087	2530580	146022	97.49	4.1
4-Coumaroyl-2-hydroxyputrescine	24177-22-8	HMDB33462	C13 H18 N2 O3	4.54	250.132	251.139	2358200	128643	99.45	0.85
Cadabicine	99964-83-7	HMDB33451	C25 H29 N3 O4	1.497	435.216	436.223	2228979	329012	99.61	0.66
Tryptophyl-Alanine		HMDB29076	C14 H17 N3 O3	3.269	275.127	293.161	1986629	72343	99.69	0.55
Pterolactam	38072-88-7	HMDB34208	C5 H9 N O2	5.877	115.063	116.071	1590746	195875	96.16	-0.23
2-Furanmethanol	98-00-0	HMDB13742	C5 H6 O2	5.877	98.0368	116.071	1562329	195303	96.16	-0.27
L-Phenylalanine	63-91-2	HMDB00159	C9 H11 N O2	3.553	165.079	166.087	1502829	124970	99.08	2.21
Valyl-Gamma-glutamate		HMDB29141	C10 H19 N3 O4	5.125	245.138	263.172	1437610	203838	98.96	1.53
3-Hydroxyisovalerylcarnitine		HMDB02138	C12 H24 N O5	5.125	262.164	263.172	1437519	203874	95.16	-3.94
Plastoquinone-1			C13 H16 O2	1.53	204.115	222.149	1428472	190080	99.4	-1.55
p-Tolualdehyde	104-87-0		C8 H8 O	2.233	120.058	121.065	1414506	205770	99.79	-0.31
Pemetrexed	137281-23-3	HMDB14780	C20 H21 N5 O6	3.336	427.147	428.155	1407228	79269	97.28	-5.37
(+-)-Carnegine	490-53-9		C13 H19 N O2	1.53	221.142	222.149	1387109	181823	99.4	0.36
4'-Hydroxyacetophenone	99-93-4		C8 H8 O2	3.503	136.053	137.06	1363557	51256	99.5	0.28
pentan-2-one			C5 H10 O	2.868	86.0732	104.107	1357620	252258	99.74	0.66
5'-Oxoinosine			C10 H10 N4 O5	3.186	266.065	284.099	1305465	123175	99.79	0.68
Isoguanosine	1818-71-9		C10 H13 N5 O5	3.186	283.092	284.099	1296734	122506	99.79	0.63
Nω-Acetylhistamine	673-49-4	HMDB13253	C7 H11 N3 O	2.082	153.09	154.097	1287522	162748	98.72	0.4
Indoleacrylic acid	1204-06-4	HMDB00734	C11 H9 N O2	4.272	187.064	188.071	1216917	108285	99.67	0.71
4-Acetyl-2-methylpyrimidine	67860-38-2	HMDB37819	C7 H8 N2 O	2.082	136.064	154.097	1189019	159620	98.73	0.43
(S)-2-Hydroxy-2-phenylacetonitrile O-[b-D-apiosyl-(1->2)-b-D-glucoside]		HMDB36334	C19 H25 N O10	3.353	427.147	428.155	1123864	71357	98.76	-2.44
(R)-Pterosin B	34175-96-7	HMDB30759	C14 H18 O2	1.28	218.131	236.165	1114174	146453	99.28	0.71
(10betaH,11xi)-11-Hydroxy-13-nor-6-eremophilen-8-one	348615-40-7	HMDB37605	C14 H22 O2	0.728	222.162	240.196	1075712	346638	99.61	0.66
4-Dodecylphenol	104-43-8		C18 H30 O	0.644	262.23	263.237	1066198	198656	97.91	0.72
Netilmicin			C21 H41 N5 O7	0.962	475.3	476.307	1055330	309501	97.4	-2.24
Pheophytin a			C55 H74 N4 O5	0.661	870.566	871.573	1047253	121044	96.44	0.04
2-Hydroxyadenine	3373-53-3	HMDB00403	C5 H5 N5 O	3.169	151.049	152.057	1040193	104847	97.42	0.67
5-(Heptadec-12-enyl)resorcinol	103462-06-2		C23 H38 O2	0.778	346.287	364.321	1026475	248141	97.04	0.44
Terminaline	15112-49-9		C23 H41 N O2	0.778	363.314	364.321	1020164	246006	97.04	0.44
Gentianadine	6790-32-5		C8 H7 N O2	1.029	149.048	150.055	973267	104642	99.43	-0.61
5-Heptadecyl-1,3-benzenediol	41442-57-3	HMDB38530	C23 H40 O2	0.761	348.303	366.337	814504	264078	95.35	0.37
Prenyl caffeate	118971-61-2		C14 H16 O4	0.761	248.105	266.139	787791	181519	98.67	0.48
N(alpha)-Benzyloxycarbonyl-L-leucine	2018-66-8		C14 H19 N O4	0.761	265.132	266.139	768917	189793	98.67	0.38
Ophiopogonin A			C41 H64 O13	1.196	764.435	782.469	768846	81187	98	0.33
3-Hydroxymethylantipyrine	18125-49-0	HMDB13840	C11 H12 N2 O2	4.272	204.09	205.097	712020	62406	99.58	0.67
1H-Pyrrole-2-carboxaldehyde	1003-29-8	HMDB36057	C5 H5 N O	3.386	95.0371	113.071	703390	72859	96.92	0.33
Diethyl tartrate	87-91-2	HMDB33584	C8 H14 O6	7.85	206.079	224.113	688625	30653	99.43	1.08
Imazethapyr	81335-77-5		C15 H19 N3 O3	2.266	289.143	307.177	675041	54825	97.88	0.98
Bz-Arg-OEt			C15 H22 N4 O3	2.266	306.17	307.177	667876	54389	97.88	0.91
Nicotinyl	100-55-0		C6 H7 N O	1.096	109.053	110.06	654133	117787	98.64	-0.29
1-Methyladenine	5142-22-3	HMDB11599	C6 H7 N5	1.982	149.07	150.077	642741	88165	96.5	-0.87
Pteridine		HMDB00844	C6 H4 N4	1.982	132.044	150.077	638449	87234	96.5	-0.32
Nitrotyrosine	621-44-3	HMDB01904	C9 H10 N2 O5	3.119	226.059	244.093	617769	66764	98.48	0.64
Cytidine	65-46-3	HMDB00089	C9 H13 N3 O5	3.102	243.086	244.093	597571	65294	98.48	0.61
L-isoleucyl-L-proline		HMDB11174	C11 H20 N2 O3	7.064	228.148	229.155	596540	68185	99.58	0.8
Isoproterenol	7683-59-2		C11 H17 N O3	7.064	211.121	229.155	592491	68041	99.58	0.83
1,4-Dihydroxynaphthalene	571-60-8		C10 H8 O2	2.768	160.053	178.086	545216	23157	98.61	0.41
6,8-Heneicosanedione		HMDB35570	C21 H40 O2	0.761	324.303	342.337	530066	148595	99	0.51
2-Naphthol	135-19-3	HMDB12322	C10 H8 O	2.768	144.058	145.065	516264	72697	97.35	0.63
N-trans-Feruloyl-4-O-methyldopamine	78510-20-0	HMDB39755	C19 H21 N O5	0.695	343.142	344.149	493793	124485	99.39	1.02
R1128D	135161-99-8		C19 H18 O5	0.695	326.116	344.149	480456	123711	99.39	0.83
2-Propenyl 2-aminobenzoate	7493-63-2	HMDB37693	C10 H11 N O2	2.768	177.079	178.086	471179	21140	99.53	-0.22
D-1-[(3-Carboxypropyl)amino]-1-deoxyfructose	10003-63-1	HMDB38663	C10 H19 N O7	8.318	265.116	266.123	469780	17798	97.17	0.12
(±)-2-(2-Furanyl)pyrrolidine		HMDB40059	C8 H11 N O	2.233	137.084	138.091	462513	62917	99.05	0.19
Herniarin	531-59-9	HMDB29758	C10 H8 O3	0.761	176.047	177.055	457534	76188	99.45	-0.03
Sorbaldehyde			C6 H8 O	2.617	96.0575	114.091	453660	53368	99.85	0.17
1-Piperidinecarboxaldehyde	2591-86-8	HMDB31702	C6 H11 N O	2.617	113.084	114.091	451965	54374	99.85	0.18
13Z,16Z-docosadienoic acid			C22 H40 O2	0.628	336.303	354.337	435796	87812	96.85	0.88
Methyl (3x,4E,10R)-3,10-dihydroxy-4,11-dodecadiene-6,8-diynoate 10-glucoside	142449-85-2	HMDB40897	C19 H24 O9	2.4	396.142	414.176	419297	55496	96.6	0.2
(-)-Columbianetin	52842-47-4		C14 H14 O4	0.711	246.09	264.123	413262	37179	99.33	4.17
4-Amino-1-piperidinecarboxylic acid	959317-82-9		C6 H12 N2 O2	5.158	144.09	162.124	404997	25306	96.95	0.46
Cytosine	71-30-7	HMDB00630	C4 H5 N3 O	2.333	111.043	112.05	403720	44362	98.75	0.01
10E,12Z-Octadecadienoic acid	2420-56-6	HMDB05048	C18 H32 O2	0.644	280.24	298.274	396025	92927	99.71	0.91
2-amino-8-oxo-9,10-epoxy-decanoic acid			C10 H17 N O4	3.904	215.116	216.123	387233	21263	96.11	1.14
cis-2,3-Dihydroxy-2,3-dihydro-p-cumate			C10 H14 O4	3.904	198.089	216.123	380497	21246	96.3	1.32
16-Hydroxy hexadecanoic acid	506-13-8	HMDB06294	C16 H32 O3	0.945	272.235	290.269	378884	112766	99.15	0.79
Veranisatin B	153445-93-3	HMDB40664	C16 H20 O9	2.35	356.111	374.145	366040	30606	97.67	-0.17
1-Carbazol-9-yl-3-(3,5-dimethylpyrazol-1-yl)-propan-2-ol			C20 H21 N3 O	0.594	319.167	337.201	360731	55169	95.82	-3.53
Spiroxamine	118134-30-8		C18 H35 N O2	0.644	297.267	298.274	356970	84928	99.71	0.8
N-(1-Deoxy-1-fructosyl)isoleucine	87304-79-8	HMDB39780	C12 H23 N O7	6.529	293.148	294.155	353210	17114	99.13	0.52
Stearidonic Acid	20290-75-9		C18 H28 O2	0.661	276.209	277.216	337776	51080	98.23	0.21
(±)-2-Dodecylcyclobutanone		HMDB37544	C16 H30 O	0.644	238.23	256.264	336323	69210	97.88	0.85
Palmitic amide	629-54-9	HMDB12273	C16 H33 N O	0.644	255.256	256.264	336246	69315	97.88	0.81
Allopumiliotoxin 267A	73376-38-2		C16 H29 N O2	0.711	267.22	285.254	336113	79697	98.9	0.5
2-Tetradecanone	2345-27-9	HMDB30924	C14 H28 O	0.962	212.214	230.248	334052	106595	99.54	0.64
PG(16:0/18:2(9Z,12Z))		HMDB10575	C40 H75 O10 P	0.711	746.509	764.543	331792	30544	95.52	-0.71
2,4,6-Octatriynoic acid	51193-80-7	HMDB30967	C8 H4 O2	1.029	132.021	150.055	327803	94785	98.59	-0.65
5-Hydroxydopamine	1927-04-4	HMDB04817	C8 H11 N O3	1.631	169.074	170.081	320776	23479	99.12	0.69
Triethyl citrate	77-93-0	HMDB34263	C12 H20 O7	6.529	276.121	294.155	320131	16491	98.77	0.61
Tarasaponin I	96627-79-1	HMDB40856	C47 H74 O18	4.473	926.488	944.521	316755	18889	95.97	0.14
Inulobiose	470-58-6		C12 H22 O11	7.231	342.116	360.15	304352	42515	97.53	0.25
9(S)-HOTrE	89886-42-0		C18 H30 O3	0.628	294.22	295.227	303610	44435	98.65	0.81
Glutethimide	77-21-4		C13 H15 N O2	3.186	217.111	235.144	294237	27466	99.67	1.08
Lenacil	2164-08-1		C13 H18 N2 O2	3.186	234.137	235.144	289490	26763	99.66	0.82
10,20-Dihydroxyeicosanoic acid	120727-26-6	HMDB31923	C20 H40 O4	0.995	344.293	362.327	285910	78120	96.51	0.78
(S)-5'-Deoxy-5'-(methylsulfinyl)adenosine	897-42-7	HMDB33662	C11 H15 N5 O4 S	2.166	313.084	314.092	281638	39446	97.81	-0.11
Dihydro-alpha-ionone	39721-65-8	HMDB38026	C13 H22 O	0.728	194.167	212.201	278907	81786	97.55	-0.02
Harderoporphyrin	30783-27-8	HMDB00683	C35 H36 N4 O6	0.644	608.264	609.271	277231	66946	99.14	-0.02
Hydrocinnamic acid	501-52-0	HMDB00764	C9 H10 O2	2.784	150.068	151.075	274763	43353	99.26	0.18
Anhalonidine			C12 H17 N O3	7.081	223.121	241.155	272879	32177	99.7	0.81
Estra-1,3,5(10)-triene-3,6alpha,17beta-triol triacetate			C24 H30 O6	0.661	414.204	432.238	271137	62496	96.97	0.47
Pirbuterol	38677-81-5		C12 H20 N2 O3	7.081	240.148	241.155	269787	31918	99.7	0.72
Propyl propionate	106-36-5	HMDB30059	C6 H12 O2	3.737	116.084	134.118	264532	25289	99.23	-0.21
1-Methyladenosine	15763-06-1	HMDB03331	C11 H15 N5 O4	1.029	281.112	282.12	258025	64439	98.31	-0.12
Stovaine	644-26-8		C14 H21 N O2	1.079	235.157	236.165	256178	65953	99.47	0.32
N1,N10-Diferuloylspermidine	70185-61-4	HMDB33471	C27 H35 N3 O6	1.898	497.253	498.26	245445	26310	96.07	0.45
(Z)-14-Methyl-6-pentadecenoic acid	123739-73-1	HMDB41422	C16 H30 O2	0.912	254.225	272.259	244481	51684	98.95	0.71
alpha-Hydroxy-1-methyl-1H-indole-3-propanoic acid		HMDB38338	C12 H13 N O3	4.038	219.09	237.123	240362	10591	99.08	0.6
2-Acetylpyrazine	22047-25-2	HMDB31861	C6 H6 N2 O	0.895	122.048	123.055	239770	61398	98.75	0.53
Tranylcypromine			C9 H11 N	1.129	133.089	151.123	238653	41156	99.42	0.6
Ethyl menthane carboxamide	39711-79-0	HMDB37834	C13 H25 N O	0.728	211.194	212.201	235911	66782	98.71	0.34
2-Oxosuberate			C8 H12 O5	7.85	188.069	206.102	235680	14430	95.35	0.31
4-Hydroxyphenacyl alcohol	5706-85-4		C8 H8 O3	1.631	152.047	170.081	234408	20755	99.13	0.39
2,5-Dimethyl-4-ethoxy-3(2H)-furanone	65330-49-6	HMDB32232	C8 H12 O3	3.737	156.079	174.112	233936	21662	99.33	-0.1
Valinopine			C10 H17 N O6	8.218	247.106	265.139	233483	9976	95.55	-0.43
Tyr-OEt			C11 H15 N O3	2.149	209.105	210.112	233042	22182	95.86	0.02
Phenylalanyl-Alanine		HMDB28988	C12 H16 N2 O3	4.038	236.116	237.124	232067	9871	98.83	0.74
3,5-Diethyl-2-methylpyrazine	18138-05-1	HMDB32946	C9 H14 N2	1.129	150.116	151.123	229660	40422	99.6	0.46
Capsiate		HMDB34780	C18 H26 O4	0.661	306.183	307.19	228934	25005	99.21	0.03
Hydroxytyrosol 1-O-glucoside	76873-99-9	HMDB41024	C14 H20 O8	1.798	316.116	334.15	228544	25809	98.02	0.49
Phenylalanyl-Valine		HMDB29008	C14 H20 N2 O3	3.152	264.147	265.155	221283	22229	98.94	0.59
Fagaramide	495-86-3		C14 H17 N O3	3.152	247.121	265.155	220053	18928	96.49	0.78
(R)-10-hydroxystearic acid			C18 H36 O3	0.962	300.267	318.3	219117	61812	98.6	0.11
Acetyl-L-leucine	1188-21-2	HMDB11756	C8 H15 N O3	3.737	173.106	174.113	217625	21029	99.52	1.66
threo-Syringoylglycerol	121748-11-6	HMDB31237	C11 H16 O6	7.265	244.095	262.129	215621	13608	97.45	0.69
Phytosphingosine	554-62-1	HMDB04610	C18 H39 N O3	0.962	317.293	318.3	213710	61812	98.6	0.11
2-Keto-6-acetamidocaproate	59403-50-8	HMDB12150	C8 H13 N O4	3.988	187.085	205.118	212955	7513	99.45	0.55
Sarisan	18607-93-7		C11 H12 O3	2.149	192.079	210.112	206198	20635	98.79	-0.18
N-cis-Feruloyltyramine	80510-09-4	HMDB36381	C18 H19 N O4	0.695	313.132	314.139	205837	57002	97.01	0.34
D-Pantothenic acid	79-83-4	HMDB00210	C9 H17 N O5	1.112	219.111	220.118	196932	60209	99.42	0.84
Empenthrin	54406-48-3		C18 H26 O2	0.695	274.193	275.201	196376	24303	99.05	0.21
5-Methyl-3-hexen-2-one	5166-53-0	HMDB31550	C7 H12 O	2.584	112.089	130.123	196344	28617	96.98	2.44
Pyridoxal	66-72-8	HMDB01545	C8 H9 N O3	2.6	167.058	168.066	193147	25139	98.59	0.51
(E)-8-Hydroxy-2-octene-4,6-diynoic acid	65367-65-9	HMDB31515	C8 H6 O3	2.6	150.032	168.066	192502	25095	98.59	0.44
3-(1-Hydroxymethyl-1-propenyl)pentanedioic acid		HMDB33092	C9 H14 O5	1.112	202.084	220.118	191447	60102	99.42	0.87
Butabarbital	125-40-6	HMDB14382	C10 H16 N2 O3	6.278	212.116	213.123	190858	22774	97.1	0.31
Demethoxyegonol	53279-35-9	HMDB30772	C18 H16 O4	0.695	296.105	314.139	190397	57327	98.07	0.83
N-Hexadecanoylpyrrolidine	70974-48-0	HMDB32740	C20 H39 N O	0.644	309.303	310.311	189143	32404	97.06	0.86
3-[(3-Methylbutyl)nitrosoamino]-2-butanone	71016-15-4	HMDB33553	C9 H18 N2 O2	3.57	186.137	187.144	187762	19736	99.21	0.99
cis- and trans-Ethyl 2,4-dimethyl-1,3-dioxolane-2-acetate	6290-17-1	HMDB32200	C9 H16 O4	0.611	188.105	189.112	183962	38766	99.75	0.15
N-Methylhexanamide			C7 H15 N O	2.584	129.116	130.123	174792	27477	96.98	1.94
RU 5135	78774-26-2		C18 H28 N2 O2	0.979	304.215	322.249	173044	46327	98.23	0.95
Dubiusine			C23 H27 N O8	1.547	445.174	446.181	171467	13094	98.14	0.45
Metyrosine			C10 H13 N O3	6.278	195.09	213.123	171315	21777	97.56	0.39
Tetrahydrofurfuryl acetate	637-64-9	HMDB31176	C7 H12 O3	6.83	144.079	162.113	170968	21451	98.99	0.72
Aquayamycin	26055-63-0		C25 H26 O10	1.631	486.153	504.187	166149	25509	96.2	0.84
Epidermin	126050-09-7	HMDB34777	C11 H19 N O6	7.265	261.121	262.129	163656	13088	97.41	0.75
Arecaidine	499-04-7		C7 H11 N O2	1.012	141.079	159.113	160247	40171	98.8	1.14
(R)-(Homo)3-citrate			C9 H14 O7	8.368	234.073	252.107	147187	7574	97.76	-2.61
Allyxycarb	6392-46-7		C16 H22 N2 O2	8.636	274.168	292.202	142373	18549	98.34	-0.1
Tanacetol A	86778-06-5	HMDB35722	C17 H26 O4	0.661	294.184	295.191	138908	18223	98.01	1.57
Isoleucyl-Valine		HMDB28920	C11 H22 N2 O3	1.163	230.163	231.171	134573	28150	95.65	0.56
1,1'-(Tetrahydro-6a-hydroxy-2,3a,5-trimethylfuro[2,3-d]-1,3-dioxole-2,5-diyl)bis-ethanone	18114-49-3	HMDB32527	C12 H18 O6	6.529	258.11	276.144	133913	9186	98.94	-0.5
Metaldehyde	108-62-3		C8 H16 O4	6.997	176.105	194.139	130897	16287	97.91	1.14
Dihydroxycarbazepine	35079-97-1		C15 H14 N2 O3	2.166	270.1	288.134	130620	11821	95.61	-0.69
Coriandrone E	177795-34-5	HMDB29971	C13 H12 O5	2.6	248.069	266.103	129405	15432	98.95	1.18
trans-Lachnophyllol	23180-62-3		C10 H12 O	0.611	148.089	149.096	122679	21740	98.3	0.46
N-heptanoyl-homoserine lactone	177158-20-2		C11 H19 N O3	7.733	213.137	231.17	121565	16667	97.45	0.94
9-Octadecenoic acid 1-[[(1-oxohexadecyl)oxy]methyl]-2-(phosphonoxy)ethyl ester	10015-87-9	HMDB31130	C37 H71 O8 P	0.761	674.489	692.523	121456	13491	95.87	0.43
Peganine	6159-55-3		C11 H12 N2 O	1.146	188.095	189.102	119496	28482	97.76	0.17
xi-8,9-Dehydrotheaspirone		HMDB35181	C13 H18 O2	0.761	206.131	207.138	119054	19468	97.55	0.28
3-Hydroxyadipic acid	14292-29-6	HMDB00345	C6 H10 O5	3.135	162.053	180.087	118004	9209	96.92	-0.24
Thalassemine	40524-74-1		C8 H19 N4 O6 P	6.512	298.104	316.138	117149	7086	98.38	0.36
4-(Nitrosoamino)-1-(3-pyridinyl)-1-butanone			C9 H11 N3 O2	2.383	193.085	211.119	116720	14166	96.43	0
MG(0:0/18:3(6Z,9Z,12Z)/0:0)		HMDB11539	C21 H36 O4	0.644	352.261	353.268	116474	24538	96.76	-0.98
alpha-Amylcinnamyl acetate	7493-78-9	HMDB36207	C16 H22 O2	1.079	246.161	264.196	114587	21119	95.6	-5.1
Fagopyritol A2		HMDB40181	C18 H32 O16	8.636	504.169	522.203	113998	4784	95.44	-0.56
Alangiside	34482-51-4		C25 H31 N O10	1.129	505.195	506.202	110064	33080	98.48	-0.43
5'-O-beta-D-Glucosylpyridoxine			C14 H21 N O8	4.757	331.127	332.134	105714	25608	98.42	0.13
Pravastatin	81131-70-6	HMDB05022	C23 H36 O7	1.046	424.247	442.28	97647	4756	96.54	0.86
Suberic acid	505-48-6	HMDB00893	C8 H14 O4	4.122	174.089	192.123	97469	9654	99.51	0.46
Tramadol	27203-92-5	HMDB14339	C16 H25 N O2	1.079	263.188	264.196	96885	18580	95.54	-0.45
Cinoxacin	28657-80-9		C12 H10 N2 O5	8.703	262.058	280.092	96032	12435	98.52	-1.76
1,4-Ipomeadiol	53011-73-7	HMDB30471	C9 H14 O3	0.594	170.094	171.102	95964	21301	97.4	-0.06
N-Methylmescaline	4838-96-4		C12 H19 N O3	0.878	225.136	243.171	94993	14952	97.11	-0.2
Reduced-(S)-usnate			C18 H18 O7	5.192	346.106	364.139	93151	14206	95.88	0.84
1-Phenylethylamine	98-84-0	HMDB02017	C8 H11 N	1.062	121.089	139.123	92206	23786	96.84	0.71
Furfuryl octanoate	39252-03-4	HMDB37730	C13 H20 O3	0.695	224.141	225.148	91616	10911	96.88	0.38
3-Amino-3-(4-hydroxyphenyl)propanoate	6049-54-3	HMDB03831	C9 H11 N O3	6.914	181.074	199.108	91362	10169	97.85	1.38
6-(alpha-D-Glucosaminyl)-1D-myo-inositol		HMDB11668	C12 H23 N O10	9.271	341.132	342.14	91021	4931	98.62	0.69
Bis-D-fructose 2',1:2,1'-dianhydride	3568-49-8		C12 H20 O10	9.288	324.106	342.14	90627	4812	98.62	0.91
3,4-Dihydroxy-2-hydroxymethyl-1-pyrrolidinepropanamide		HMDB39948	C8 H16 N2 O4	3.955	204.111	205.118	89678	5333	98.4	0.74
(S)-Mandelic acid O-beta-D-Glucopyranoside		HMDB38335	C14 H18 O8	4.757	314.1	332.134	89414	16139	98.42	-0.06
Ethyl vanillin isobutyrate	188417-26-7	HMDB37683	C13 H16 O4	1.865	236.105	254.139	86496	10041	97.89	-0.52
1-(2-Carboxyphenylamino)-1-deoxy-D-ribulose 5-phosphate			C12 H16 N O9 P	3.921	349.057	350.064	85858	4322	97.54	1.45
Metharbital	50-11-3	HMDB14606	C9 H14 N2 O3	6.897	198.101	199.108	82597	9535	97.9	0.63
2'-Deoxyadenosine	958-09-8	HMDB00101	C10 H13 N5 O3	1.23	251.102	252.109	81637	18879	96.38	1.11
Methoprotryne	841-06-5		C11 H21 N5 O S	0.661	271.145	289.18	81035	11319	95.94	-7.17
3-Indolecarboxylic acid		HMDB02389	C13 H19 N O4	1.848	253.131	254.139	80088	10958	96.15	0.36
Lycoflexine	52485-00-4		C17 H25 N O2	1.012	275.188	276.196	79711	11064	95.02	-0.64
N-Benzoylanthranilate	579-93-1		C14 H11 N O3	2.751	241.074	259.108	78676	9415	98.62	0.48
2-Deoxystreptamine 4-phosphate			C6 H15 N2 O6 P	5.71	242.067	243.074	75827	6353	99.09	1.24
Dihomo-γ-linolenoyl-EA			C22 H39 N O2	0.661	349.297	350.305	73322	18758	98.31	-3.06
PE(14:0/18:0)		HMDB08826	C37 H74 N O8 P	0.745	691.516	692.523	72513	10656	95.71	0.92
Eriodictyol 7-(6-trans-p-coumaroylglucoside)		HMDB39922	C30 H28 O13	7.148	596.154	597.161	71942	8264	95.54	1.09
Nojirimycin	15218-38-9		C6 H13 N O5	3.135	179.079	180.087	71782	7429	97.43	-0.4
LysoPE(0:0/18:3(6Z,9Z,12Z))		HMDB11478	C23 H42 N O7 P	1.848	475.27	476.278	71561	7497	95.24	-0.14
Wybutoxine	36238-44-5	HMDB39126	C16 H20 N6 O7	1.38	408.141	409.147	70961	11636	98.17	3.56
N-(1-Deoxy-1-fructosyl)phenylalanine	87251-83-0	HMDB37846	C15 H21 N O7	5.994	327.132	328.139	68134	6968	96.73	0.11
Ethyl 2-hydroxy-3-(3-indolyl)propanoate glucoside	143884-93-9	HMDB34873	C19 H25 N O8	7.281	395.159	413.192	67812	5989	98.43	1.15
Penbutolol	38363-40-5	HMDB15447	C18 H29 N O2	0.979	291.22	292.227	67006	12450	98.96	0.1
Oleyl alcohol	143-28-2	HMDB29632	C18 H36 O	0.761	268.277	286.311	66752	15753	99.61	0.45
LysoPE(0:0/18:0)		HMDB11129	C23 H48 N O7 P	1.748	481.317	482.325	62792	7213	97.91	-0.44
(R)-Prunasin	99-18-3		C14 H17 N O6	1.062	295.105	296.113	61535	8182	98.83	-1.18
22-Oxo-docosanoate			C22 H42 O3	0.795	354.314	372.348	58997	11782	95.43	1.86
Picein	530-14-3		C14 H18 O7	7.248	298.105	316.139	57998	5881	96.75	-0.36
Vermelone	59796-04-2		C10 H10 O3	2.818	178.063	196.097	55863	7543	97.25	0.51
3'-O-Methylguanosine	10300-27-3	HMDB06038	C11 H15 N5 O5	3.169	297.108	298.115	52121	6755	98.43	1.22
Cyanotriphenylborate	14568-16-2		C19 H15 B N	1.999	267.134	269.137	49458	6084	97.47	1.39
Phenylethylmalonamide (PEMA)	7206-76-0		C11 H14 N2 O2	2.567	206.106	207.113	48876	6094	95.44	1.22
LPA(0:0/18:2(9Z,12Z))		HMDB07852	C21 H39 O7 P	1.363	434.243	452.277	48215	7869	95.56	-0.05
Phenethylamine glucuronide		HMDB10323	C14 H19 N O6	3.871	297.12	298.128	47070	4456	96.35	-2.87
Piperolactam D	116084-93-6	HMDB38583	C17 H13 N O4	0.761	295.085	313.118	46252	9773	95.15	1.07
1,3-Dimethyl-6,8-isoquinolinediol			C11 H11 N O2	2.617	189.079	207.113	45172	6788	95.44	1.55
Plicatic acid	16462-65-0		C20 H22 O10	0.945	422.121	440.155	44574	10166	99.03	0.03
Bumetanide	28395-03-1		C17 H20 N2 O5 S	1.33	364.11	382.143	44461	5634	96.82	0.68
N-Isobutyl-2,4,8,10,12-tetradecapentaenamide	78886-65-4	HMDB31184	C18 H27 N O	0.795	273.209	291.243	41245	11232	99.36	-1.05
1,4,6-Trihydroxy-5-methoxy-7-prenylxanthone	160623-47-2	HMDB31289	C19 H18 O6	0.745	342.11	360.144	38654	8783	96.65	0.31
Procainamide	51-06-9		C13 H21 N3 O	9.237	235.169	236.176	37892	6114	98.73	1.09
24-epi-brassinolide	78821-43-9		C28 H48 O6	2.333	480.344	498.378	37738	5834	95.1	-1.16
(3S,5R,6R,7E)-3,5,6-Trihydroxy-7-megastigmen-9-one		HMDB38736	C13 H22 O4	1.798	242.152	260.186	36872	5495	98.27	-0.08
Phenethyl rutinoside	88510-08-1	HMDB32622	C20 H30 O10	1.096	430.184	448.217	34540	8082	97.56	-0.25
Ankorine	13849-54-2		C19 H29 N O4	1.397	335.21	336.217	29653	7656	97.76	1.05
Cohulupone	1891-34-5	HMDB30064	C19 H26 O4	1.397	318.183	336.217	29567	6234	97.78	0.68
Thiamine	70-16-6	HMDB00235	C12 H17 N4 O S	2.985	265.112	283.146	27176	5666	96.7	-1.28
Physangulide	131749-58-1	HMDB37381	C28 H42 O9	2.768	522.283	540.318	27065	4927	95.24	0.83
7-Methylinosine	20245-33-4	HMDB03950	C11 H15 N4 O5	3.202	283.104	284.111	26464	14294	98.23	-1.34
Vinorine			C21 H22 N2 O2	1.179	334.168	352.202	22365	3876	95.65	-0.26
1-(1-Pyrrolidinyl)-2-propanone	54151-38-1	HMDB40030	C7 H13 N O	3.353	127.1	128.107	22194	5246	97.6	1.13
LysoPC(P-16:0)		HMDB10407	C24 H51 N O6 P	19.402	480.345	498.379	19933	3896	96.14	-0.28
5,6,7,4'-Tetramethoxyflavanone			C19 H20 O6	3.637	344.126	345.133	19716	2952	95.88	-0.99
4-Dimethylamino-L-phenylalanine			C11 H16 N2 O2	2.684	208.121	209.129	17453	3651	96.52	1.19
Somniferine	117611-63-9	HMDB38585	C36 H36 N2 O7	1.581	608.253	609.26	14285	4460	98.01	0.41
R-138727	204204-73-9	HMDB14258	C18 H20 F N O3 S	6.329	349.115	367.149	13853	3446	95.68	2.16
omega-hydroxy behenic			C22 H44 O3	19.419	356.329	374.363	13337	2912	95.04	0.82
Dodemorph	1593-77-7		C18 H35 N O	3.169	281.272	282.279	13107	4307	95.51	1.64
N-(2,14-Eicosadienoyl)piperidine	151391-74-1	HMDB32031	C25 H45 N O	19.335	375.35	376.358	8091	1772	95.54	0.44
Blank
Tributyl phosphate	126-73-8		C12 H27 O4 P	0.627	266.165	267.172	276657	81721	98.61	0.47
Acetyl tributyl citrate	77-90-7	HMDB34159	C20 H34 O8	0.728	402.226	403.233	273344	40303	95.64	0.48
Nutriacholic acid	4651-67-6	HMDB00467	C24 H38 O4	19.435	390.275	391.285	237853	41847	97.7	-4.8
Ethyl acetate	141-78-6		C4 H8 O2	0.962	88.0525	89.0598	170450	40567	99.69	0.64
Artonin Q	161017-00-1	HMDB41124	C31 H30 O8	19.418	530.195	548.229	153325	21177	96.15	2.05
Thiamine acetic acid			C12 H15 N4 O2 S	3.319	279.092	280.099	129732	6964	98.04	0.02
alpha-Butyl-omega-hydroxypoly(oxyethylene) poly(oxypropylene)	9038-95-3	HMDB32181	C13 H28 O4	0.644	248.199	249.206	124296	36041	99.25	0.22
Methyl (±)-2-methylpentanoate	2177-77-7	HMDB36237	C7 H14 O2	0.678	130.099	131.107	117229	39384	99.91	0.18
Pregeijerene		HMDB36759	C12 H18	0.627	162.141	163.148	110403	30768	98.99	-0.36
Sufentanil	56030-54-7	HMDB14846	C22 H30 N2 O2 S	0.795	386.202	404.236	105423	9714	95.61	-1.66
Meliantriol	25278-95-9		C30 H50 O5	0.661	490.366	491.374	101724	18495	96	0.07
d-Dethiobiotin	533-48-2	HMDB03581	C10 H18 N2 O3	1.848	214.132	215.139	84876	5243	99.43	0.34
Metanephrine	5001-33-2	HMDB04063	C10 H15 N O3	1.848	197.105	215.139	81139	6088	96.28	-0.38
Glucosylceramide (d18:1/24:0)	82014-84-4	HMDB04978	C48 H93 N O8	0.594	811.69	812.698	65487	20413	97.48	0.29
Isopentyl beta-D-glucoside		HMDB34750	C11 H22 O6	0.627	250.142	268.175	65319	12502	96.03	-0.32
Cinitapride	66564-14-5	HMDB15698	C21 H30 N4 O4	1.045	402.226	403.233	62369	5806	95.63	-1.38
8S-HODE			C18 H32 O3	0.627	296.236	297.243	54833	13800	96.77	1.28
Ethyl (E)-2-dodecenoate	28290-90-6	HMDB31029	C14 H26 O2	0.627	226.192	244.226	49318	9455	97.03	-3.37
Rutaecarpine	84-26-4		C18 H13 N3 O	7.682	287.106	288.114	45966	11487	95.16	1.61
S-Propyl 1-propanesulfinothioate	1948-52-3	HMDB34394	C6 H14 O S2	0.611	166.048	167.055	35172	9245	95.21	-3.33
(1R,3R,4R,5S,6S,8x)-1-Acetoxy-8-angeloyloxy-3,4-epoxy-5-hydroxy-7(14),10-bisaboladien-2-one	348113-03-1	HMDB39971	C22 H30 O7	4.757	406.199	407.206	30289	4553	95.22	-1.6
19-Methoxypomolic acid 3-arabinoside	243470-00-0	HMDB34374	C36 H58 O8	19.468	618.413	636.446	30281	4544	95.05	-0.01
3-Mercapto-3-methyl-1-butyl acetate	50746-09-3	HMDB39227	C7 H14 O2 S	6.78	162.071	180.105	30030	6286	97.79	-1.63
2-(Methylthiomethyl)-3-phenyl-2-propenal	65887-08-3	HMDB37166	C11 H12 O S	3.102	192.061	193.068	29666	4699	95.75	0.65
Pipericine		HMDB31678	C22 H41 N O	19.418	335.319	336.326	22492	3930	95.64	-0.56
(E)-2-Butenyl-4-methyl-threonine	81135-57-1		C9 H17 N O3	0.761	187.121	188.128	19289	5787	95.78	1.89
N-tert-Butyloxycarbonyl-deacetyl-leupeptin			C23 H44 N6 O5	1.062	484.338	502.373	18622	2916	96.54	2.16
4'-O-Methyldelphinidin 3-O-beta-D-glucoside		HMDB41684	C22 H23 O12	0.928	479.119	480.126	14366	2420	95.03	-0.32
(±)-(Z)-2-(5-Tetradecenyl)cyclobutanone	173074-85-6	HMDB37543	C18 H32 O	1.513	264.246	282.279	13244	3552	98.78	0.89
Bruceantin	41451-75-6		C28 H36 O11	0.795	548.225	549.232	9697	5278	96.51	-1.83
Leonuridine	50906-66-6		C15 H24 O9	9.17	348.142	349.149	9147	6083	96.22	-1.27
