# Supplementary material for: Multifunctional Dermatological Effects of Whole-Plant Bassia scoparia Extract: Skin Repair and Protection
Source: Curr Issues Mol Biol. 2025 Aug 4;47(8):617. doi: 10.3390/cimb47080617 (PMC12384579; doi:10.3390/cimb47080617)
Supplement: Supplementary file 1 [file cimb-47-00617-s001.zip › Table S2. Gene Set Enrichment Analysis (GSEA) summary results using GO, Hallmark, and Reactome databases.xlsx]

## Sheet: Table S2 Hallmark1
Table S2 The top 25 positively and negatively enriched gene sets from GSEA based on the Hallmark dataset (Case : PGE2, Control : NC)
pathway	pval	q-value	ES	NES	nMoreExtreme	size	leadingEdge
INTERFERON_ALPHA_RESPONSE	0.000163747	0.00107131	0.570173	2.2714	0	82	IFI27, OAS1, HLA-C, ISG15, IFITM1, MX1, BST2, RSAD2, PSME2, USP18, CMPK2, HELZ2, IFI44L, IFITM3, IFI35, OASL, IFIT3, BATF2, TMEM140, GMPR, DHX58, HERC6, LGALS3BP, OGFR, UBE2L6, IFIT2, IRF1, EPSTI1, PLSCR1, IFITM2, IFI44, LAP3, IL4R, TRIM25, WARS1, TRIM14
REACTIVE_OXYGEN_SPECIES_PATHWAY	0.000171409	0.00107131	0.630622	2.23803	0	45	SBNO2, MSRA, FTL, SRXN1, G6PD, TXN, PFKP, JUNB, GPX4, HMOX2, ATOX1, NQO1, ABCC1, FES, SOD2, GLRX, TXNRD1, NDUFB4, CDKN2D, PRDX2, LAMTOR5, PTPA, SOD1, ERCC2, STK25, GSR, MBP, PRDX1, EGLN2
CHOLESTEROL_HOMEOSTASIS	0.000166223	0.00107131	0.58043	2.22955	0	66	FABP5, TRIB3, CYP51A1, FASN, MVD, ATF5, FBXO6, PCYT2, ATF3, DHCR7, TNFRSF12A, ABCA2, PMVK, LSS, FADS2, ACSS2, LDLR, ALDOC, PLSCR1, SCD, CBS, MVK, EBP, FDPS, SREBF2, STX5, S100A11, PPARG, LGMN, NIBAN1, CHKA, CXCL16, ETHE1, PLAUR, FDFT1, TM7SF2
INTERFERON_GAMMA_RESPONSE	0.000154369	0.00107131	0.490042	2.14418	0	145	IFI27, ISG15, MX1, BST2, RSAD2, PSME2, USP18, HLA-A, CMPK2, OAS3, HELZ2, IFI44L, OAS2, IFITM3, MX2, HLA-B, IFI35, OASL, UPP1, IFIT3, IFIT1, BATF2, DHX58, PFKP, HERC6, RBCK1, LGALS3BP, IL6, MT2A, OGFR, C1R, UBE2L6, ICAM1, IFIT2, IRF1, VAMP5, EPSTI1, SOD2, PLSCR1, MVP, TNFAIP6, IFITM2, IFI44, LAP3, PSMB10, IL15RA, IL4R, TRIM25, WARS1, TRIM14, STAT1, XAF1, CDKN1A, SLC25A28, PML
TNFA_SIGNALING_VIA_NFKB	0.00015186	0.00107131	0.452719	2.03208	0	174	SQSTM1, G0S2, SLC16A6, TNFSF9, SPHK1, CXCL2, LIF, EGR2, MSC, CXCL3, ABCA1, FOS, RELB, MAFF, JUNB, ATF3, PPP1R15A, IL6, IER2, BHLHE40, PFKFB3, EGR1, NINJ1, SNN, FOSL1, ICAM1, IL18, CEBPB, KDM6B, PTPRE, EIF1, IFIT2, ACKR3, IRF1, MYC, TUBB2A, LDLR, TNIP2, SOD2, TNFAIP6, NFKBIE, NFKB2, EGR3, CLCF1, SPSB1, MAP2K3, IL15RA, KLF2, CSF1, FOSB, TGIF1, ZC3H12A, NR4A1, VEGFA, CDKN1A, RELA, FJX1, EHD1, IFIH1
UV_RESPONSE_UP	0.000157431	0.00107131	0.463272	1.98977	0	129	SQSTM1, HMOX1, PARP2, CXCL2, ALDOA, SLC6A8, ATP6V1F, MMP14, MAPK8IP2, FOS, TUBA4A, NPTXR, GRINA, JUNB, ATF3, RET, ASNS, IL6, ENO2, EPHX1, CDC34, ICAM1, PPIF, IRF1, TYRO3, HYAL2, BAK1, AP2S1, TST, SIGMAR1, H2AX, PSMC3, SOD2, CLTB, KLHDC3, CHRNA5, STARD3, FURIN, CYB5R1, UROD, FOSB, NR4A1, MSX1, SPR, CNP, BSG, MGAT1
MYC_TARGETS_V2	0.00135387	0.00427107	0.538575	1.98398	7	54	CDK4, HK2, DCTPP1, GRWD1, MYBBP1A, EXOSC5, PUS1, RRP12, MYC, SORD, RRP9, PES1, PHB1, PPAN, AIMP2, BYSL, NOP16, IMP4, TBRG4, WDR74, HSPE1, MRTO4, FARSA, MAP3K6, SRM, MCM5, PPRC1
P53_PATHWAY	0.000151676	0.00107131	0.435328	1.95621	0	176	HRAS, HMOX1, NOL8, TNFSF9, OSGIN1, TRIB3, SLC3A2, SPHK1, LIF, DDIT4, DDIT3, IRAK1, UPP1, NUPR1, NOTCH1, FOS, MKNK2, PHLDA3, ATF3, JAG2, RPL36, DEF6, PPP1R15A, CTSD, EPHX1, TCN2, RAB40C, ABHD4, DCXR, NINJ1, TGFB1, PTPRE, BAIAP2, PLXNB2, BAK1, RPS12, MAPKAPK3, NDRG1, BAX, RXRA, PMM1, HINT1, RACK1, ACVR1B, KRT17, CD81, CTSF, PLK3, H2AJ, CDKN1A, CD82, RHBDF2, APP, S100A4, EPS8L2, TRAF4
XENOBIOTIC_METABOLISM	0.000157332	0.00107131	0.420943	1.81864	0	134	HMOX1, APOE, HES6, BLVRB, PTGES, UPP1, POR, LONP1, SLC1A5, SLC22A1, SHMT2, BCAR1, NPC1, SPINT2, ATOH8, SERTAD1, MT2A, EPHX1, NQO1, PYCR1, ASL, DCXR, NINJ1, ABCC3, PGD, ACP2, ABHD6, CYP27A1, COMT, PEMT, LEAP2, PC, PSMB10, PMM1, ACO2, DHPS, F10, GSTO1, PPARD, AHCY, CNDP2, SMOX, PINK1, ALAS1, RETSAT, SLC12A4, TNFRSF1A, GSR, CBR1, DHRS7
WNT_BETA_CATENIN_SIGNALING	0.00401396	0.0111499	0.531401	1.78126	22	34	FZD8, NOTCH1, JAG2, DVL2, HDAC11, HDAC5, NCOR2, MYC, AXIN1, PPARD, WNT5B, PSEN2
HYPOXIA	0.000308356	0.00140162	0.388751	1.72575	1	162	GAA, HMOX1, DDIT4, ALDOA, DDIT3, DPYSL4, CHST2, SLC2A1, FOS, MAFF, PFKP, GPC1, HK2, ATF3, PPP1R15A, IL6, STC2, MT2A, ENO2, BHLHE40, PFKFB3, PLIN2, PRDX5, PFKL, ACKR3, SLC25A1, ILVBL, GPI, ALDOC, LARGE1, GLRX, NDRG1, HK1, SCARB1, VEGFA, JMJD6, IDS, NAGK, CDKN1A, ADORA2B, CAVIN3, TGM2, S100A4, BGN, ADM, GALK1, IRS2, ENO1, GAPDH, HEXA, SAP30, TPI1, PLAUR, MT1E, STC1, CHST3, JUN, GRHPR
OXIDATIVE_PHOSPHORYLATION	0.000453241	0.0018885	0.375818	1.69935	2	186	UQCRC2, TIMM10, POR, ATP6V0C, NDUFA7, ATP6V1F, ATP5F1D, ATP6V0B, ATP5ME, TIMM8B, POLR2F, TIMM13, GPX4, NDUFS7, HSD17B10, NDUFA1, NDUFS6, TCIRG1, COX7B, MRPL34, ECI1, IDH3G, ATP6AP1, NDUFB7, COX17, CYC1, GPI, UQCR10, NDUFA2, UQCRQ, NDUFB2, BAX, UQCRC1, COX4I1, NDUFB4, ATP5F1E, ACO2, NDUFV1, OGDH, COX5A, IDH3B, ATP5MC1, COX6B1, MFN2, COX8A, NQO2, RHOT2, NDUFS8, UQCRH, ALAS1, RETSAT, CPT1A, MDH2, TI…
MYOGENESIS	0.00126163	0.00427107	0.385456	1.66103	7	132	GAA, SPHK1, FABP3, COX7A1, KCNH1, SLC6A8, NOTCH1, FLII, AGRN, DES, STC2, BHLHE40, NQO1, PICK1, HDAC5, TGFB1, PLXNB2, ATP6AP1, COL6A2, OCEL1, COL1A1, AEBP1, LARGE1, SCD, PC, SORBS3, CRAT, KIFC3, MAPRE3, TEAD4, BIN1, PSEN2, HSPB8, COL4A2, FDPS, CDKN1A, FOXO4, APP, CRYAB, ITGB5, ADCY9, SOD3, AKT2, MYL6B, SMTN, GSN, SYNGR2
ADIPOGENESIS	0.00136674	0.00427107	0.357281	1.6037	8	174	MTCH2, APOE, REEP6, ALDOA, PIM3, POR, SLC1A5, ABCA1, TKT, VEGFB, DHCR7, ESRRA, GPX4, CD151, COX7B, UBC, PFKFB3, PLIN2, PFKL, IDH3G, PEX14, SLC27A1, NDUFB7, SLC25A1, TST, CYC1, PEMT, ACADS, JAGN1, UQCR10, UQCRQ, TALDO1, SNCG, UQCRC1, SCARB1, CRAT, DHRS7B, ACO2, QDPR, UCK1, HSPB8, MIGA2, LPCAT3, ACLY, SOD1, GPHN, COX8A, PPARG, PREB, RAB34, ADIPOR2, RETSAT, SLC5A6, MDH2, NDUFAB1, ETFB, COL4A1, DHRS7…
MTORC1_SIGNALING	0.00136343	0.00427107	0.35403	1.5997	8	185	SQSTM1, TRIB3, DDIT4, SDF2L1, CYP51A1, ALDOA, DDIT3, SLC7A5, SLC2A1, NUPR1, G6PD, SLC1A5, SHMT2, TUBA4A, HK2, DHCR7, PPP1R15A, ASNS, PHGDH, BHLHE40, TOMM40, PFKL, FADS2, MCM2, SERPINH1, DDX39A, SORD, LDLR, GPI, RRP9, SCD, GLRX, SLC1A4, FADS1, TXNRD1, MAP2K3, WARS1, QDPR, EBP, CANX, HSPE1, PSMB5, CDKN1A, ATP5MC1, ACLY, TUBG1, PSAT1, ENO1, LGMN, ADIPOR2, GAPDH, NIBAN1, PDAP1, NHERF1, GOT1, GSR, TPI…
INFLAMMATORY_RESPONSE	0.0057161	0.0150424	0.368098	1.56016	35	119	IFITM1, BST2, TNFSF9, SPHK1, LIF, CSF3, CHST2, PDPN, MMP14, IRAK2, ADRM1, ABCA1, EMP3, IL6, RHOG, ICAM1, IL18, PTPRE, IRF1, MYC, ITGB3, LDLR, TNFAIP6, SCN1B, PTGIR, IL15RA, IL4R, ACVR1B, SLC31A2, CSF1, CDKN1A, ADORA2B, RELA, P2RX4, CD82, CXCL8, ADM, ITGA5, KCNJ2, TNFSF15, TIMP1
APOPTOSIS	0.0107527	0.0256016	0.342206	1.48835	68	140	SQSTM1, HMOX1, DDIT3, IFITM3, ATF3, IL6, TNFRSF12A, GPX4, ENO2, GPX1, IGF2R, TSPO, IL18, IRF1, HSPB1, SOD2, BCAP31, EGR3, LMNA, BAX, MMP2, EBP, BCL2L2, PSEN2, CDKN1A, RARA, RELA, SMAD7, PDGFRB, SOD1, APP, BGN, RHOT2, RETSAT, GSN, CDC25B, TIMP1, GSR, ERBB2, IGFBP6, PEA15, BCL2L1, CASP1, SLC20A1, JUN
MITOTIC_SPINDLE	0.00895255	0.0223814	-0.297949	-1.45138	29	188	CDK1, NF1, KIF20B, CDC42, CCNB2, BUB1, TOP2A, ANLN, TTK, CENPE, NEK2, KIF11, CENPF, KIF4A, KIF23, DLGAP5, NDC80, BIRC5, ECT2, KNTC1, RASA2, CD2AP, CNTRL, SMC4, PPP4R2, TPX2, ARHGAP5, KIF2C, SHROOM2, ARHGAP29, FGD4, SOS1, STK38L, RAPGEF6, AURKA, CENPJ, PCGF5, CCDC88A, SASS6, TUBD1, HOOK3, RICTOR, FGD6, MARCKS, CDC27, PLK1, SMC3, LMNB1, PDLIM5, RACGAP1, CEP192, LATS1, FBXO5, ROCK1, DLG1, EPB41L2, N…
SPERMATOGENESIS	0.0203722	0.0463005	-0.373926	-1.53093	80	67	CDK1, SEPTIN4, RAD17, CDKN3, CCNB2, BUB1, TTK, NEK2, CAMK4, IFT88, HSPA4L, DBF4, KIF2C, EZH2, NEFH, NCAPH
PROTEIN_SECRETION	0.00233281	0.00686122	-0.392558	-1.71284	8	92	VAMP7, TPD52, VAMP4, DOP1A, ANP32E, SSPN, CTSC, SCAMP1, STX16, LMAN1, STX12, BET1, TMX1, CAV2, MON2, ARFIP1, AP3S1, USO1, SGMS1, RAB14, NAPG, TMED2, RAB5A, YIPF6, DNM1L, STX7, ARFGEF1, RPS6KA3, SNAP23, COG2, CLN5, GALC, RAB2A, VAMP3, VPS45, ADAM10, AP1G1, DST, VPS4B, RAB22A, SEC31A, AP3B1, TOM1L1, COPB1, KIF1B, ARFGAP3
G2M_CHECKPOINT	0.000301114	0.00140162	-0.37973	-1.8568	0	193	CDK1, HMMR, KIF20B, TROAP, CDC7, CDKN3, CCNB2, KNL1, BUB1, TOP2A, TTK, CENPE, NEK2, KIF11, CENPF, KIF4A, CHEK1, KIF23, NDC80, BIRC5, CCNA2, PBK, BARD1, MKI67, SMC2, EFNA5, UBE2C, SMC4, PLK4, DMD, CUL5, TMPO, SRSF1, CENPA, RPS6KA5, TPX2, PTTG1, DBF4, KIF2C, MAD2L1, EZH2, PURA, POLA2, SYNCRIP, MTF2, POLQ, AURKA, ARID4A, ATRX, RBL1, STMN1, MARCKS, RAD21, CDC27, PLK1, LBR, LMNB1, SRSF10, RACGAP1, RAD…
E2F_TARGETS	0.000299222	0.00140162	-0.387467	-1.89396	0	192	DEPDC1, CDK1, HMMR, BUB1B, CDKN3, CCNB2, TOP2A, CENPE, DIAPH3, KIF4A, CHEK1, DLGAP5, BIRC5, CDCA8, RAD51AP1, BARD1, MKI67, SMC4, PLK4, TMPO, SRSF1, CIT, HELLS, PTTG1, RRM2, ATAD2, DEK, PSIP1, CCP110, KIF2C, MAD2L1, EZH2, ANP32E, LUC7L3, POLA2, SYNCRIP, SPAG5, AURKA, ORC2, CHEK2, MMS22L, CSE1L, CBX5, WEE1, ASF1A, USP1, STMN1, MELK, DSCC1, DCK, NUP107, ING3, SMC6, RAD21, PLK1, SMC3, RFC3, DONSON, L…

## Sheet: Table S2 Hallmark2
Table S2 The top 25 positively and negatively enriched gene sets from GSEA based on the Hallmark dataset (Case : WPBS, Control : PGE2)
pathway	pval	q-value	ES	NES	nMoreExtreme	size	leadingEdge
P53_PATHWAY	0.00228363	0.0103801	-0.387427	-1.57333	9	177	NOL8, LIF, RRAD, IL1A, PTPRE, CD82, RHBDF2, GADD45A, OSGIN1, ATF3, TM4SF1, HMOX1, TNFSF9, HBEGF, TRIB3, SLC3A2, DDIT4, H2AJ, SPHK1, NOTCH1, SOCS1, ZFP36L1, MKNK2, PPP1R15A, EPHA2, JUN, SLC7A11, KRT17, PITPNC1, BAK1, DRAM1, KLF4, NUPR1, PLK3, CASP1, IRAK1, AEN, S100A4, NINJ1, IER5, MAPKAPK3, TP53, PROCR, FAS, GM2A, S100A10, RAB40C, PLXNB2, EPS8L2, CCND3, BAX, RPL36, TRAFD1
UV_RESPONSE_UP	0.00201297	0.0100649	-0.430398	-1.66552	8	129	SQSTM1, IL6, CXCL2, RRAD, SOD2, PARP2, JUNB, NFKBIA, ATF3, IRF1, TUBA4A, PPIF, ICAM1, HMOX1, BID, CHRNA5, H2AX, PSMC3, MSX1, ALDOA, PRKCD, BAK1, GAL, ALAS1, MARK2, MGAT1, MMP14, CDC34, PDAP1, DNAJA1, GRINA, NPTXR, CLTB, AP2S1, FOSB, GGH, TYRO3, RPN1, CCND3, FEN1, YKT6, DLG4, TFRC
APOPTOSIS	0.000664599	0.00369222	-0.446732	-1.75357	2	140	SQSTM1, IL6, IL1B, SOD2, IL1A, BIRC3, GADD45A, EREG, ATF3, IRF1, HMOX1, IGFBP6, BID, PMAIP1, CASP4, EMP1, BCL2L2, TNFRSF12A, SLC20A1, LMNA, CCND1, BRCA1, JUN, PLAT, GPX1, IFITM3, H1-0, TSPO, CFLAR, CASP1, GSR, DNAJA1, IGF2R, RELA, IL18, FAS, HSPB1, LGALS3
MTORC1_SIGNALING	0.000227376	0.00142175	-0.450988	-1.84229	0	185	SQSTM1, TUBA4A, GTF2H1, NAMPT, STC1, GLRX, MLLT11, G6PD, TXNRD1, TRIB3, SDF2L1, DDIT4, TUBG1, SLC1A5, FADS2, CYP51A1, ENO1, RRM2, WARS1, PPP1R15A, GBE1, SERPINH1, TOMM40, FADS1, SLC7A11, DDX39A, ALDOA, MAP2K3, HK2, GPI, GAPDH, ADIPOR2, NUPR1, PSMD14, SHMT2, PRDX1, GSR, HMGCS1, LDLR, ARPC5L, PSMA3, PDAP1, RRP9, SLC1A4, PFKL, NFIL3, XBP1, PLOD2, ATP5MC1, HMBS, TPI1, RPN1, PSMB5, YKT6, CDC25A, SCD, …
ALLOGRAFT_REJECTION	0.000221484	0.00142175	-0.503881	-1.87359	0	99	IL6, CCL7, LIF, CCL2, IL1B, HLA-A, CTSS, IL4R, TAP2, EREG, FGR, ICAM1, PSMB10, SRGN, TRAF2, CSF1, BCL3, IL12A, CCL11, SOCS1, ETS1, IL11, RIPK2, WARS1, BRCA1, STAT1, ICOSLG
KRAS_SIGNALING_UP	0.000223364	0.00142175	-0.486465	-1.88717	0	131	LCP1, G0S2, HSD11B1, LIF, IL1B, HKDC1, TMEM158, PTPRR, PTGS2, BIRC3, PLAU, ETV4, IL7R, MAP7, TNFRSF1B, CTSS, TNFAIP3, EREG, KCNN4, GFPT2, GLRX, SDCCAG8, HBEGF, TSPAN1, EMP1, PLAUR, EPHB2, ETS1, PDCD1LG2, ADAM8, PPP1R15A, NGF, GPRC5B, ITGA2, PLAT, ENG, ALDH1A2
IL6_JAK_STAT3_SIGNALING	0.000213356	0.00142175	-0.61642	-2.09985	0	59	IL6, CCL7, CXCL1, IL1B, CXCL3, INHBE, EBI3, TNFRSF1B, IL15RA, IL4R, IRF1, HMOX1, CSF1, TNFRSF12A, SOCS1, JUN, ACVRL1, STAT1, BAK1
INTERFERON_ALPHA_RESPONSE	0.000219202	0.00142175	-0.607087	-2.18828	0	82	PSME2, IFI27, ISG15, BST2, BATF2, IL4R, HELZ2, OAS1, HLA-C, RSAD2, USP18, IFITM1, IRF1, MX1, IFI35, CSF1, IFI44L, HERC6, GBP4, TRIM25, LY6E, IFIT2, IFIH1, SAMD9, OGFR, IFI44, LAP3, RIPK2, WARS1, PARP12, DDX60, EPSTI1, C1S, CMPK2, UBE2L6, SLC25A28, DHX58, IFITM3, PARP14, TMEM140, OASL, NCOA7, TRIM21, IFIT3, CASP1, LGALS3BP, SP110, TRIM14, PSMA3, PARP9, PROCR, SAMD9L, MOV10
INTERFERON_GAMMA_RESPONSE	0.000222519	0.00142175	-0.596303	-2.35649	0	146	PSME2, IFI27, IL6, CCL7, CCL2, SOD2, PTGS2, HLA-A, ISG15, TNFAIP6, IL15RA, MT2A, BST2, BATF2, OAS3, IL4R, HELZ2, TNFAIP3, RSAD2, USP18, OAS2, NFKBIA, IRF1, ICAM1, NAMPT, PSMB10, MX1, TNFAIP2, IFI35, IFI44L, HERC6, MX2, GBP4, TRIM25, CASP4, XAF1, CD274, PFKP, LY6E, IFIT2, IFIH1, NFKB1, OGFR, SOCS1, IFI44, SAMHD1, HLA-B, LAP3, RIPK2, WARS1, PARP12, DDX60, EPSTI1, C1S, MVP, CMPK2, UBE2L6, STAT1, SLC…
INFLAMMATORY_RESPONSE	0.00022041	0.00142175	-0.621822	-2.39052	0	121	CSF3, IL6, CCL7, CXCL8, LIF, CCL2, IL1B, IRAK2, CXCL6, IL1A, PTPRE, BDKRB1, EBI3, CD82, IL7R, TNFRSF1B, TNFAIP6, IL15RA, HAS2, BST2, IL4R, PDPN, EREG, CHST2, NFKBIA, KCNA3, TNFSF15, IFITM1, IRF1, PTGIR, ICAM1, NAMPT, TNFSF9, CSF1, RNF144B, HBEGF, PLAUR, LY6E, ADRM1, SPHK1, NFKB1, ATP2B1, RIPK2, ITGA5, LPAR1, EMP3, ADM
TNFA_SIGNALING_VIA_NFKB	0.00022748	0.00142175	-0.665786	-2.69708	0	174	SQSTM1, IL6, G0S2, CXCL1, CXCL2, LIF, CCL2, IL1B, MSC, CXCL3, ZC3H12A, SOD2, RELB, CXCL6, NFKBIE, IL1A, PTGS2, PTPRE, BIRC3, FOSL1, PLAU, MAFF, NFKB2, IL7R, SERPINB2, TNFAIP6, IL15RA, PTX3, FJX1, LAMB3, TNFAIP3, GADD45A, PHLDA1, JUNB, NFKBIA, SLC16A6, ATF3, IRF1, TNC, ICAM1, NAMPT, TNIP1, GFPT2, TNFAIP2, TNFSF9, CSF1, TUBB2A, HBEGF, BCL3, CD83, PLAUR, DUSP4, IFIT2, SPHK1, IFIH1, PANX1, NFKB1, IER…

## Sheet: Table S2 GO1
Table S2 The top 25 positively and negatively enriched gene sets from GSEA based on the GO Biological Process dataset (Case : PGE2, Control : NC)
pathway	pval	q-value	ES	NES	nMoreExtreme	size	leadingEdge
FERROPTOSIS	0.000183016	0.0364467	0.805032	2.28556	0	17	SQSTM1, HMOX1, FTH1, ADGRG1, DHCR7, GPX4, AIFM2, NQO1, NINJ1, SLC25A1
RESPONSE_TO_TYPE_I_INTERFERON	0.000166889	0.0364467	0.580151	2.23477	0	67	IFI27, OAS1, LSM14A, ISG15, IFITM1, MX1, USP18, OAS3, OAS2, IFITM3, IRAK1, OASL, IFIT1, SHMT2, CH25H, TTLL12, TBKBP1, CACTIN, CDC37, IFITM2, IKBKE, SHFL, STAT1, TYK2, SMPD1, MUL1, TRIM41, IFIH1, USP27X, FADD, MYD88, SAMHD1, TRAF3
NEGATIVE_REGULATION_OF_VIRAL_GENOME_REPLICATION	0.000172592	0.0364467	0.627131	2.16973	0	39	OAS1, ISG15, IFITM1, MX1, BST2, RSAD2, OAS3, OAS2, IFITM3, OASL, IFIT1, PLSCR1, IFITM2, SHFL, TRIM28, INPP5K, IFIH1, BANF1, TNIP1, ZNFX1
NEGATIVE_REGULATION_OF_FERROPTOSIS	0.00036846	0.0387535	0.806879	2.13284	1	13	SQSTM1, HMOX1, FTH1, ADGRG1, GPX4, AIFM2, NQO1, SLC25A1
CHOLESTEROL_EFFLUX	0.00052687	0.0392989	0.617797	2.08459	2	35	APOE, NPC2, APOC1, ABCA1, EEPD1, NPC1, ABCA2, LRP1, ZDHHC8, NR1H2, EGF, TSKU, LAMTOR1, ABCA7, COMT, SCARB1, RXRA, PLTP, SREBF2, ABCA3, PPARG, ABCG1, MAPK3
RESPONSE_TO_INTERFERON_BETA	0.000527241	0.0392989	0.642405	2.06617	2	28	OAS1, IFITM1, BST2, GPR146, IFITM3, CDC34, IRF1, PLSCR1, IFITM2, IKBKE, SHFL, STAT1, XAF1, NDUFA13, DDX41, HTRA2, CAMK2A
AUTOPHAGY_OF_PEROXISOME	0.000917095	0.049684	0.748309	2.05584	4	15	SQSTM1, PEX5, ATG2A
REGULATION_OF_POSTSYNAPSE_ASSEMBLY	0.000522011	0.0392989	0.600704	2.04217	2	36	NEDD8, RTN4R, NEURL1, TRIM47, RHOG, ZDHHC8, SIGMAR1, LRP4, UBE2M, SEMA4C, PPP1R9B, NCKIPSD, NUMBL
NEGATIVE_REGULATION_OF_LIPID_LOCALIZATION	0.00052521	0.0392989	0.608875	2.04098	2	34	APOE, PCSK9, APOC1, ABCA1, IL6, ABCA2, TSPO, NR1H2, EGF, FIS1, ITGB3, PNPLA2, AKT1, PPARD, SREBF2, IRS2, PPARG, AKT2, ABCG1, MAPK3
REGULATION_OF_LAMELLIPODIUM_MORPHOGENESIS	0.000372093	0.0387535	0.832078	2.03646	1	10	SRC, PDPN, CORO1B
NEGATIVE_REGULATION_OF_SMALL_MOLECULE_METABOLIC_PROCESS	0.00016592	0.0364467	0.515747	2.02198	0	74	MTCH2, NR0B1, AMDHD2, APOE, TRIB3, DDIT4, GCHFR, SNAI1, NUPR1, APOC1, CH25H, C7orf50, TSPO, GIT1, FIS1, KLHL25, SCAP, AKT1
REGULATION_OF_STEROL_TRANSPORT	0.000511945	0.0392989	0.573475	2.02074	2	42	APOE, PCSK9, APOC1, ABCA1, EEPD1, ABCA2, TSPO, LRP1, ZDHHC8, NR1H2, EGF, LIPG, LAMTOR1, ABCA7, ABCA13, FURIN, RXRA, PLTP, SREBF2, ABCA3, PPARG, ABCG1, MAPK3
ESTABLISHMENT_OF_PROTEIN_LOCALIZATION_TO_MITOCHONDRIAL_MEMBRANE	0.000528262	0.0392989	0.619048	2.01826	2	30	MTCH2, TIMM10, ROMO1, TIMM8B, TIMM13, MTX1, TOMM7, TOMM40, TIMM29, BAX, TOMM5
STEROL_TRANSPORT	0.000163961	0.0364467	0.502514	2.01492	0	84	SYT7, VPS53, APOE, PCSK9, NPC2, APOC1, ABCA1, EEPD1, NPC1, ABCA2, TSPO, LRP1, ZDHHC8, NR1H2, EGF, TSKU, LIPG, LAMTOR1, ABCA7, LDLR, VPS51, STAR, COMT, ABCA13, SCARB1, STARD3, FURIN, RXRA, PLTP, SREBF2, ABCA3, GRAMD1A, PPARG, OSBPL5, ABCG1, MAPK3
NEGATIVE_REGULATION_OF_VIRAL_PROCESS	0.000500167	0.0392989	0.533344	2.01191	2	59	OAS1, ISG15, IFITM1, MX1, BST2, RSAD2, OAS3, OAS2, IFITM3, OASL, IFIT1, CH25H, PLSCR1, IFITM2, SHFL, TRIM11, TRIM14, STAT1, TRIM28, INPP5K, IFIH1, BANF1, TNIP1, ZNFX1, IL32
LYTIC_VACUOLE_ORGANIZATION	0.000162973	0.0364467	0.488985	1.9936	0	93	GAA, SYT7, GBA1, ATP6V0C, ATP6V1F, ATP6V0B, VPS18, GRN, ABCA1, MCOLN1, AP5Z1, NAGPA, NAGLU, TCIRG1, CLN3, CHMP6, ATP6AP1, LAMTOR1, ACP2, CLN6, TMEM175, CHMP1A, LAMP1, RNASEK, FLCN, TMEM9, ZFYVE26
REGULATION_OF_MITOCHONDRIAL_MEMBRANE_POTENTIAL	0.000668226	0.0421792	0.514926	1.97368	3	65	MTCH2, SRC, IFI6, MTLN, NDUFS6, PYCR1, TSPO, ABCD1, PPIF, BAK1, SLC4A11, SOD2, BAX, MAPT, RACK1, UBB, BAD, BOK, MUL1, COL6A1, SOD1, PINK1, SLC25A33, RNF122, GOT1, TUSC2, CDKN2A, TSPAN9, PRELID1, BCL2L1, VCP, RTL10, BID, ABL1
ENDONUCLEOLYTIC_CLEAVAGE_IN_ITS1_TO_SEPARATE_SSU_RRNA_FROM_5_8S_RRNA_AND_LSU_RRNA_FROM_TRICISTRONIC_RRNA_TRANSCRIPT_SSU_RRNA_5_8S_RRNA_LSU_RRNA	0.000930233	0.049684	0.80571	1.97193	4	10	NOP9, RPS21, ABT1, RRS1
REGULATION_OF_VIRAL_LIFE_CYCLE	0.000162575	0.0364467	0.482395	1.95502	0	89	OAS1, ISG15, IFITM1, MX1, BST2, RSAD2, OAS3, LGALS9, OAS2, IFITM3, OASL, NOTCH1, IFIT1, LGALS1, CH25H, TYRO3, PLSCR1, IFITM2, SHFL, FURIN, NECTIN2, TRIM25, TRIM11, TARBP2, TRIM28, INPP5K, SMPD1, IFIH1, BSG, RAD23A, CXCL8, BANF1, LARP1, TNIP1
REGULATION_OF_LIPID_LOCALIZATION	0.000323782	0.0364467	0.471962	1.95003	1	100	APOE, FABP3, PCSK9, PTGES, APOC1, ABCA1, EEPD1, IL6, ABCA2, TSPO, LRP1, PLIN2, ZDHHC8, NR1H2, EGF, FIS1, PLA2G3, LIPG, ITGB3, LAMTOR1, ABCA7, PNPLA2, REPIN1, ABCA13, AKT1, IKBKE, SCARB1, FURIN, RXRA, PPARD, PLTP, ACSL5, ZC3H12A, LPCAT3, P2RX4, EHD1, SREBF2, ABCA3, IRS2, PPARG, AKT2, ABCG1, MAPK3, PRKCD, PRELID1
MONOCARBOXYLIC_ACID_TRANSPORT	0.000164042	0.0364467	0.475879	1.91038	0	85	FABP5, APOE, SLC16A6, FABP3, SLC27A5, PTGES, SLC2A1, SLC6A8, SLC22A1, SLC43A3, SLC16A13, SLC16A3, SLCO4A1, PLIN2, SLC27A4, ABCD1, FIS1, ABCC3, PLA2G3, SLC10A3, SLC27A1, REPIN1, AKT1, SLC10A6, SLC17A5, PPARD, ACSL5, P2RX4, IRS2, PPARG, AKT2, SLCO2A1, SLC5A6, CPT1A, NHERF1
SECONDARY_ALCOHOL_METABOLIC_PROCESS	0.00047931	0.0392989	0.450448	1.89485	2	111	APOE, GPR146, GBA1, CYP51A1, MVD, PCSK9, G6PD, NPC2, APOC1, ABCA1, SREBF1, NPC1, DHCR7, CH25H, C7orf50, ABCA2, PMVK, LSS, IDH3G, TSKU, LDLR, STAR, CLN6, CYP27A1, NFE2L1, SCAP, LMF1, PIP4P1, DGKQ, SCARB1, LRP5, STARD3, MVK, EBP, APOL1, PPARD, SMPD1, APOL2, FDPS, IDH3B, LPCAT3, ACLY, SREBF2
MITOCHONDRIAL_MEMBRANE_ORGANIZATION	0.000646621	0.041863	0.456443	1.87951	3	98	MTCH2, PEX5, TIMM10, ROMO1, ALKBH7, HIP1R, TIMM8B, HK2, TIMM13, MICOS13, MTX1, TOMM7, TOMM40, PPIF, TIMM29, SLC35F6, BAK1, ADCK1, SLC9A1, ZNF205, BAX, UQCC3, LETM1, TMEM11, BAD, SIVA1, BOK, TOMM5, MUL1, MFN2, PINK1, RHOT2, MTCH1, TIMM50, NDUFA13, BCL2L1, SLC25A5, CHCHD6, CAMK2A, NOL3, RTL10, BID, HSPA9
ELECTRON_TRANSPORT_CHAIN	0.000649878	0.041863	0.453756	1.8563	3	95	MTCH2, UQCRC2, GBA1, COX7A1, POR, NDUFA7, MYBBP1A, NDUFS7, AIFM2, NDUFA1, NDUFS6, COX7B, SCO2, PLEC, THAP11, NDUFB7, NDUFS5, CYC1, SOD2, UQCR10, NDUFA2, NDOR1, UQCRQ, NDUFB2, UQCRC1, UQCC3, COX4I1, NDUFB4, NDUFV1, CHCHD2, COX5A, COX6B1, PINK1, COX8A, NDUFS8, UQCRH, NDUFB3, NDUFAB1, ETFB, NDUFA12, COX6C, UQCRHL, NDUFA8
ORGANIC_ACID_TRANSPORT	0.000151126	0.0364467	0.409514	1.85601	0	184	FABP5, APOE, SLC16A6, SLC3A2, FOLR3, FABP3, SLC27A5, SLC7A5, SLC66A1, PTGES, SLC6A17, SLC2A1, SLC38A7, SLC6A8, PDPN, APBA1, SLC1A5, SLC22A1, SLC6A9, SLC43A3, SLC38A5, CTNS, SLC16A13, SLC43A1, SLC16A3, SLCO4A1, ADORA1, MFSD12, GIPC1, PLIN2, CLN3, SLC27A4, ABCD1, TTYH3, ABCC1, FIS1, ABCC3, SLC29A4, PLA2G3, SLC26A11, SLC10A3, SLC27A1, SLC25A1, SLC47A1, SLC38A10, REPIN1, NFE2L1, AKT1, SLC1A4, PSAP, S…
SISTER_CHROMATID_SEGREGATION	0.0003003	0.0364467	-0.362018	-1.80373	0	213	SPICE1, USP44, CDK1, BUB1B, KIF14, KNL1, BUB1, TOP2A, TTK, CENPE, NEK2, KIF11, CENPF, KIF4A, CEP55, KIF23, DLGAP5, RIPOR2, NDC80, BIRC5, CDCA8, KNTC1, NUF2, GEN1, SMC2, ANAPC4, NCAPG, UBE2C, SMC4, KIF18A, DPF3, OFD1, TPX2, ABRAXAS1, KIF2C, MAD2L1, CENPI, CCNB1, MAP9, ZWILCH, MZT1, NCAPH, SMARCE1, SPAG5, PHF10, CCDC66, NCAPG2, SKA2, RB1, CHEK2, PIBF1, CENPC, NSL1, ATM, KAT2B, TOP2B, CHAMP1, CEP97,…
MITOTIC_CELL_CYCLE_CHECKPOINT_SIGNALING	0.000274348	0.0364467	-0.394583	-1.80858	0	125	BLM, USP44, CDK1, RAD17, EME1, NABP1, BUB1B, KNL1, BUB1, TTK, CENPF, CHEK1, NDC80, BIRC5, ETAA1, CDCA8, KNTC1, NUF2, GEN1, BARD1, RAD9B, ABRAXAS1, MAD2L1, CCNB1, ZWILCH, CDK5RAP3, CHEK2, ATM, FANCD2, SETMAR, PRP4K, PLK1, SPDL1, DONSON, ATR, TOPBP1, TAOK1, BRCC3, RINT1, MBTPS2, MRE11, NBN, ZNF207, ATF2, CDC6, TRIP13, MAP3K20, NAE1, MSH2, PABIR1, CDK2
CELL_CYCLE_G2_M_PHASE_TRANSITION	0.00027933	0.0364467	-0.390394	-1.82629	0	142	UBE2A, KCNH5, BLM, CDK1, RAD17, CDC7, NABP1, KIF14, CCNB2, CDC25C, CENPF, CHEK1, SKP2, NDC80, BIRC5, ETAA1, CCNA2, PDIK1L, BARD1, PKIA, ABRAXAS1, FHL1, CCNB1, RRM2B, CDK5RAP3, AURKA, ARPP19, CHEK2, WEE1, MELK, NEK10, PLCB1, ATM, RRM1, FOXM1, RAD21, PLK1, RNASEH2B, ATAD5, DONSON, ATR, LATS1, TOPBP1, TAOK1, FBXO5, BRCC3, CDK6, RINT1, MBTPS2, MRE11, NBN
CHROMOSOME_LOCALIZATION	0.000265111	0.0364467	-0.409458	-1.83337	0	108	SPICE1, CDK1, CDC42, KIF14, KNL1, TTK, CENPE, NEK2, CENPF, CEP55, DLGAP5, NDC80, BIRC5, ECT2, CDCA8, KNTC1, NUF2, SGO1, KIF18A, ABRAXAS1, KIF2C, CCNB1, ZWILCH, SPAG5, CCDC66, SKA2, RB1, PIBF1, CENPC, NSL1, ATM, KAT2B, FAM83D, DSN1, CHAMP1
MITOTIC_SISTER_CHROMATID_SEGREGATION	0.000294464	0.0364467	-0.382865	-1.84541	0	176	SPICE1, USP44, CDK1, BUB1B, KIF14, KNL1, BUB1, TTK, CENPE, NEK2, KIF11, CENPF, KIF4A, CEP55, KIF23, DLGAP5, RIPOR2, NDC80, BIRC5, CDCA8, KNTC1, NUF2, GEN1, SMC2, NCAPG, UBE2C, SMC4, KIF18A, OFD1, TPX2, ABRAXAS1, KIF2C, MAD2L1, CENPI, CCNB1, MAP9, ZWILCH, MZT1, NCAPH, SPAG5, CCDC66, NCAPG2, SKA2, RB1, CHEK2, PIBF1, CENPC, NSL1, ATM, KAT2B, CHAMP1, CEP97, RHOA, KIF2A, MAP10, PRP4K, RAD21, PPP1CC, P…
MITOTIC_SISTER_CHROMATID_SEPARATION	0.000499625	0.0392989	-0.461829	-1.85449	1	60	USP44, BUB1B, KNL1, BUB1, TTK, CENPF, DLGAP5, NDC80, BIRC5, CDCA8, KNTC1, NUF2, GEN1, UBE2C, MAD2L1, CCNB1, ZWILCH, RB1, ATM, PRP4K, RAD21, PLK1, SPDL1
REGULATION_OF_NUCLEAR_DIVISION	0.000267666	0.0364467	-0.409589	-1.86104	0	117	USP44, KIF20B, CDC42, BUB1B, KNL1, BUB1, BORA, IGF1, TTK, NEK2, CDC25C, CENPF, CHEK1, DLGAP5, NDC80, BIRC5, CDCA8, KNTC1, MTBP, NUF2, GEN1, WNT5A, RAD51AP1, MKI67, IL1B, UBE2C, HORMAD1, IL1A, MAD2L1, PHIP, CCNB1, ZWILCH, HOXA13, L3MBTL1, AURKA, RB1, CDCA2, PLCB1, ATM, CAV2
MITOTIC_NUCLEAR_DIVISION	0.000321647	0.0364467	-0.37361	-1.88434	0	245	SPICE1, USP44, CDK1, NFIB, KIF20B, CDC42, BUB1B, KIF14, KNL1, BUB1, BORA, IGF1, ANLN, TTK, CENPE, NEK2, CDC25C, KIF11, CENPF, KIF4A, CHEK1, CEP55, KIF23, DLGAP5, RIPOR2, NDC80, BIRC5, CDCA8, KNTC1, MTBP, NUF2, GEN1, MKI67, IL1B, SMC2, NCAPG, UBE2C, SMC4, KIF18A, OFD1, TPX2, CDC14C, IL1A, ABRAXAS1, KIF2C, MAD2L1, PHIP, CENPI, NFIA, CCNB1, MAP9, ZWILCH, MZT1, NCAPH, HOXA13, SPAG5, L3MBTL1, CCDC66, …
METAPHASE_CHROMOSOME_ALIGNMENT	0.000259943	0.0364467	-0.43407	-1.89963	0	95	SPICE1, CDK1, CDC42, KIF14, KNL1, TTK, CENPE, NEK2, CENPF, CEP55, NDC80, BIRC5, ECT2, CDCA8, KNTC1, NUF2, SGO1, KIF18A, ABRAXAS1, KIF2C, CCNB1, ZWILCH, SPAG5, CCDC66, SKA2, RB1, PIBF1, CENPC, NSL1, KAT2B, FAM83D, DSN1, CHAMP1
REGULATION_OF_MITOTIC_NUCLEAR_DIVISION	0.000261643	0.0364467	-0.430993	-1.90754	0	101	USP44, KIF20B, CDC42, BUB1B, KNL1, BUB1, BORA, IGF1, TTK, NEK2, CDC25C, CENPF, CHEK1, DLGAP5, NDC80, BIRC5, CDCA8, KNTC1, MTBP, NUF2, GEN1, MKI67, IL1B, UBE2C, IL1A, MAD2L1, PHIP, CCNB1, ZWILCH, HOXA13, L3MBTL1, AURKA, RB1, CDCA2, ATM, CAV2, PRP4K, RAD21, PLK1, SPDL1
NEGATIVE_REGULATION_OF_NUCLEAR_DIVISION	0.000248509	0.0364467	-0.487684	-1.93646	0	57	USP44, BUB1B, KNL1, BUB1, TTK, CENPF, CHEK1, NDC80, BIRC5, CDCA8, KNTC1, MTBP, NUF2, GEN1, HORMAD1, MAD2L1, CCNB1, ZWILCH
REGULATION_OF_CHROMOSOME_SEGREGATION	0.000268745	0.0364467	-0.427906	-1.95444	0	121	USP44, CDK1, BUB1B, KNL1, BUB1, TTK, CENPE, CENPF, DLGAP5, NDC80, BIRC5, CDCA8, KNTC1, NUF2, GEN1, SMC2, ANAPC4, NCAPG, UBE2C, SMC4, DPF3, HORMAD1, SMC5, KIF2C, MAD2L1, CCNB1, ZWILCH, NCAPH, SMARCE1, PHF10, NCAPG2, RB1, ATM, KAT2B, RAD18, SMC6, PRP4K, RAD21, CDC27, PLK1, SPDL1, HECW2
NEGATIVE_REGULATION_OF_CHROMOSOME_SEGREGATION	0.000735835	0.0457536	-0.516621	-1.97345	2	48	USP44, BUB1B, KNL1, BUB1, TTK, CENPF, NDC80, BIRC5, CDCA8, KNTC1, NUF2, GEN1, MAD2L1, CCNB1, ZWILCH, ATM, PRP4K, RAD21, PLK1, SPDL1
MEIOTIC_CELL_CYCLE	0.000296824	0.0364467	-0.405242	-1.98633	0	192	PTEN, CCNB1IP1, SYCE1, TESMIN, SYCP3, BRIP1, ASPM, MNS1, TOP3A, EME1, SGO2, CCNB2, KNL1, TOP2A, MCMDC2, WBP2NL, SYCP2, TTK, NEK2, CDC25C, MYBL1, NDC80, NUF2, PDIK1L, FANCM, WNT5A, RAD51AP1, RAD54B, SMC2, ANAPC4, SGO1, RMI1, SMC4, KIF18A, HORMAD1, PTTG1, NCAPH, NDC1, TEX15, ORC4, AURKA, SKA2, MOV10L1, RNF212, CYP26B1, ATRX, CENPC, RBM7, PLCB1, ATM, YTHDC2, TOP2B, FANCD2, RAD21, CDC27, ACTR2, PLK1,…
CENTROMERE_COMPLEX_ASSEMBLY	0.000927644	0.049684	-0.594641	-2.0127	3	28	CENPH, CENPE, OIP5, CENPF, DLGAP5, KNTC1, ITGB3BP, CENPA, CENPI, RB1, CENPC, SUGT1
HOMOLOGOUS_CHROMOSOME_SEGREGATION	0.000930233	0.049684	-0.575918	-2.03745	3	33	CCNB1IP1, SYCE1, BRIP1, KNL1, MCMDC2, SYCP2, HORMAD1, PTTG1, NDC1, TEX15, RNF212, CENPC, ATM, FANCD2, PLK1, CCNE2, TERF1, MRE11, AGO4, TRIP13
HOMOLOGOUS_RECOMBINATION	0.000482742	0.0392989	-0.545936	-2.04274	1	43	CCNB1IP1, BRIP1, EME1, TOP2A, MCMDC2, FANCM, RAD51AP1, BARD1, RAD54B, RMI1, RNF212, ATM, TOP2B, FANCD2, NUCKS1, RAD21, ERCC4, TOPBP1, HSF2BP, MRE11, NBN, TRIP13, TOP6BL, RAD51, MLH3, RAD51C, BRCA1, UBR2
REGULATION_OF_MITOTIC_SISTER_CHROMATID_SEGREGATION	0.00024564	0.0364467	-0.525225	-2.05207	0	53	USP44, CDK1, BUB1B, KNL1, BUB1, TTK, CENPF, NDC80, BIRC5, CDCA8, KNTC1, NUF2, GEN1, MAD2L1, CCNB1, ZWILCH, ATM, KAT2B, PRP4K, RAD21, PLK1, SPDL1
MEIOSIS_I_CELL_CYCLE_PROCESS	0.000256213	0.0364467	-0.481404	-2.05866	0	84	CCNB1IP1, SYCE1, SYCP3, BRIP1, EME1, CCNB2, KNL1, TOP2A, MCMDC2, SYCP2, CDC25C, MYBL1, NDC80, PDIK1L, FANCM, RAD51AP1, RAD54B, RMI1, HORMAD1, PTTG1, NDC1, TEX15, AURKA, MOV10L1, RNF212, CENPC, ATM, TOP2B, FANCD2, RAD21, PLK1, CCNE2, ERCC4, FBXO5
NUCLEAR_CHROMOSOME_SEGREGATION	0.000328839	0.0364467	-0.403969	-2.05899	0	264	PTEN, SPICE1, CCNB1IP1, SYCE1, USP44, CDK1, BRIP1, ASPM, CDC42, BUB1B, KIF14, CCNB2, KNL1, BUB1, TOP2A, MCMDC2, SYCP2, TTK, CENPE, NEK2, KIF11, CENPF, KIF4A, CEP55, KIF23, DLGAP5, RIPOR2, NDC80, BIRC5, ECT2, CDCA8, KNTC1, NUF2, GEN1, SMC2, ANAPC4, SGO1, NCAPG, UBE2C, SMC4, KIF18A, DPF3, OFD1, HORMAD1, TPX2, PTTG1, ABRAXAS1, KIF2C, MAD2L1, CENPI, CCNB1, MAP9, ZWILCH, MZT1, NCAPH, SMARCE1, SPAG5, N…
CHROMOSOME_SEPARATION	0.000252525	0.0364467	-0.491613	-2.06093	0	75	USP44, TOP3A, BUB1B, KNL1, BUB1, TTK, CENPF, DLGAP5, NDC80, BIRC5, CDCA8, KNTC1, NUF2, GEN1, SMC2, NCAPG, UBE2C, SMC4, SMARCAD1, MAD2L1, CCNB1, ZWILCH, NCAPH, NCAPG2, RB1, ATM, PRP4K, RAD21, PLK1, SPDL1
MEIOTIC_CELL_CYCLE_PROCESS	0.00027933	0.0364467	-0.442882	-2.07183	0	142	PTEN, CCNB1IP1, SYCE1, TESMIN, SYCP3, BRIP1, ASPM, EME1, CCNB2, KNL1, TOP2A, MCMDC2, SYCP2, TTK, CDC25C, MYBL1, NDC80, NUF2, PDIK1L, FANCM, WNT5A, RAD51AP1, RAD54B, SMC2, SGO1, RMI1, SMC4, KIF18A, HORMAD1, PTTG1, NCAPH, NDC1, TEX15, ORC4, AURKA, SKA2, MOV10L1, RNF212, CYP26B1, ATRX, CENPC, PLCB1, ATM, TOP2B, FANCD2
REGULATION_OF_ATTACHMENT_OF_SPINDLE_MICROTUBULES_TO_KINETOCHORE	0.000901104	0.049684	-0.654367	-2.08333	3	22	CDK1, CDC42, NEK2, BIRC5, ECT2, CDCA8, KNTC1, CCNB1, ZWILCH, SPAG5, KAT2B
ATTACHMENT_OF_SPINDLE_MICROTUBULES_TO_KINETOCHORE	0.000245158	0.0364467	-0.557303	-2.14869	0	50	CDK1, CDC42, KNL1, CENPE, NEK2, NDC80, BIRC5, ECT2, CDCA8, KNTC1, NUF2, SGO1, ABRAXAS1, KIF2C, CCNB1, ZWILCH, SPAG5, SKA2, RB1, CENPC, NSL1, KAT2B, DSN1, CHAMP1
MEIOTIC_CHROMOSOME_SEGREGATION	0.000248509	0.0364467	-0.597578	-2.37283	0	57	PTEN, CCNB1IP1, SYCE1, BRIP1, ASPM, CCNB2, KNL1, MCMDC2, SYCP2, TTK, NDC80, NUF2, SMC2, SGO1, SMC4, HORMAD1, PTTG1, NCAPH, NDC1, TEX15, AURKA, SKA2, RNF212, CENPC, ATM, FANCD2, ACTR2, PLK1, CCNE2

## Sheet: Table S2 GO2
Table S2 The top 25 positively and negatively enriched gene sets from GSEA based on the GO Biological Process dataset (Case : WPBS, Control : PGE2)
pathway	pval	q-value	ES	NES	nMoreExtreme	size	leadingEdge
EXCITATORY_SYNAPSE_ASSEMBLY	0.000187688	0.0215377	0.748387	2.1184	0	25	PTEN, PRICKLE1, PTK2B, SEMA4A, PTPRD, NLGN1, ADGRL2, WNT5A, CRIPT, VSTM5, RELN
POSITIVE_REGULATION_OF_SYNAPSE_ASSEMBLY	0.000368324	0.0289267	0.664743	2.0139	1	34	NTRK2, LRRN1, CLSTN2, SLITRK6, EEF2K, NLGN3, SEMA4A, AMIGO2, PTPRD, NLGN1, VSTM5, FLRT3, EFNA5, BDNF, STAU2, SYNDIG1, EPHB3, AMIGO1, FLRT2
CELL_FATE_DETERMINATION	0.000562852	0.0352579	0.75891	1.99453	2	18	TNXB, CDC42, BMP4, IFRD1, PTCH1, JAG1, MEF2C, CYP26B1
ADENYLATE_CYCLASE_ACTIVATING_ADRENERGIC_RECEPTOR_SIGNALING_PATHWAY	0.000376081	0.0289267	0.819166	1.98077	1	13	DRD1, ADRA1B, ADRA2A, PDE4B
EMBRYONIC_SKELETAL_SYSTEM_DEVELOPMENT	0.0003663	0.0289267	0.548827	1.97401	1	89	EIF4A3, OSR2, SIX2, HOXC4, FGF9, EDNRA, HOXA5, HOXD11, HOXD9, HAND2, RDH10, BMP4, PCSK5, SULF2, WNT5A, COL11A1, WNT11, SOX11, EYA1, HOXA6, SHOX2, BMI1, PDGFRA, ACVR2A
CAMP_MEDIATED_SIGNALING	0.000752729	0.0402517	0.730756	1.96526	3	20	PDE3A, PDE8B, PDE1A, PDE5A, PDE1C, PDE4B, PDE7B, CAP2
CYCLIC_NUCLEOTIDE_CATABOLIC_PROCESS	0.000566358	0.0352579	0.861616	1.95569	2	10	PDE8B, PDE1A, PDE5A, PDE4B, PDE7B
SYNAPSE_ASSEMBLY	0.000177778	0.0215377	0.489853	1.93774	0	164	PTEN, DRD1, NTRK2, LRRN1, CLSTN2, GRIA1, EFNB2, SLITRK6, PRICKLE1, GABRA5, EEF2K, SPTBN2, NRCAM, NLGN3, NEGR1, PTK2B, SEMA4A, AMIGO2, NLGN4X, PTPRD, KCNJ8, NLGN1, RAC3, ADGRL2, WNT5A, CRIPT, DNM3, MEF2C, VSTM5, ZDHHC2, ARHGEF9, RELN, LIN7A, FLRT3, EFNA5, BDNF, FARP1, FZD5, STAU2, SYNDIG1, EPHB3, GABRE, PLXNC1, COLQ, AMIGO1, NTNG2, ASIC1, FLRT2, LIN7C, DKK1
REPRODUCTIVE_BEHAVIOR	0.00112676	0.0466528	0.700514	1.93072	5	22	PTEN, DRD1, NPAS1, THRB, ACVR2A
REGULATION_OF_PRESYNAPTIC_MEMBRANE_POTENTIAL	0.000943931	0.0427949	0.835223	1.89578	4	10	KCNMB4, GRIA1, SCN1A, GABRA5, KCNJ8, GRIK2, KCTD16
MULTICELLULAR_ORGANISMAL_RESPONSE_TO_STRESS	0.0009273	0.0425029	0.562276	1.85679	4	56	PTEN, DRD1, PDE8B, GRIA1, GABRA5, UCN, ADRA2A, SCN3A, RAG1, NR4A2, MEF2C, RELN, FBXL20, GRIK2, LYPD1, SCN9A, KCTD16, ASIC1, PPP3CA
REGULATION_OF_POSTSYNAPTIC_MEMBRANE_POTENTIAL	0.000371471	0.0289267	0.541534	1.85199	1	68	PTEN, GRIK1, EIF4A3, RGS7BP, GRIA1, GABRA5, NLGN3, PTK2B, NLGN4X, NLGN1, GRID1, RGS4, KCNK1, MEF2C, TMEM25, RELN, MPP2, PRKN, GRIK2
EMBRYONIC_SKELETAL_SYSTEM_MORPHOGENESIS	0.000734754	0.0398008	0.544477	1.84674	3	63	EIF4A3, OSR2, SIX2, HOXC4, HOXA5, HOXD11, HOXD9, RDH10, BMP4, COL11A1, SOX11, EYA1, SHOX2, BMI1, PDGFRA, MTHFD1L, TWIST1
CARDIOCYTE_DIFFERENTIATION	0.000362384	0.0289267	0.485981	1.81805	1	112	SORBS2, COL14A1, NOX4, EFNB2, PRICKLE1, IGF1, SOX6, SPRY1, SLC8A1, EDNRA, HAND2, MYOCD, AKAP6, CDC42, BMP4, KCNJ8, MYH10, ACTC1, EDN1, RGS4, JAG1, INHBA, CDK1, MEF2C, MAML1, SHOX2, GREB1L, PDGFRA, PRKG1, TWIST1, SMAD4, ALPK3, FZD7, GPER1, DKK1, MEF2A, FRS2, NRG1, RBPJ, ACADM, BMPR1A, FHL2
ACTION_POTENTIAL	0.00091391	0.0423546	0.500374	1.79426	4	87	DRD1, NTRK2, KCNMB4, GRIA1, SCN1A, KCNMB2, SLC8A1, CACNA1D, NRCAM, KCND3, ABCC9, KCNB1, KCNS2, AKAP7, AKAP6, KCNJ8, CLN3, SCN3A, KCNIP2, GNA14, ATP1B1, SCN3B, GJA1, DMD, CAMK2D, GPD1L, GRIK2
LEARNING	0.000908595	0.0423546	0.484545	1.77019	4	97	DRD1, EIF4A3, NTRK2, CLSTN2, PDE8B, GRIA1, FOS, GABRA5, NRXN3, RGS14, NLGN3, UCN, SPECC1, NLGN4X, CLN3, PTN, RAG1, PRKAR2B, KIT, RELN, PRKN, MEIS2, PIANP
CARDIAC_MUSCLE_CELL_DIFFERENTIATION	0.0010989	0.0462981	0.485308	1.74554	5	89	SORBS2, COL14A1, NOX4, EFNB2, PRICKLE1, IGF1, SOX6, SLC8A1, MYOCD, AKAP6, BMP4, KCNJ8, MYH10, ACTC1, EDN1, RGS4, CDK1, MEF2C, MAML1, SHOX2, GREB1L, PDGFRA, PRKG1, SMAD4, ALPK3, FZD7, DKK1, MEF2A, FRS2, NRG1, ACADM, BMPR1A, FHL2
REGULATION_OF_SYNAPSE_ASSEMBLY	0.00108715	0.0462981	0.465438	1.7412	5	112	NTRK2, LRRN1, CLSTN2, SLITRK6, PRICKLE1, EEF2K, NLGN3, NEGR1, PTK2B, SEMA4A, AMIGO2, NLGN4X, PTPRD, NLGN1, RAC3, WNT5A, CRIPT, MEF2C, VSTM5, LIN7A, FLRT3, EFNA5, BDNF, FARP1, STAU2, SYNDIG1, EPHB3, COLQ, AMIGO1, NTNG2, ASIC1, FLRT2, LIN7C, DKK1
NEGATIVE_REGULATION_OF_NEURON_PROJECTION_DEVELOPMENT	0.00108558	0.0462981	0.470151	1.73036	5	101	PTEN, FAT3, MAP2, EFNB2, PRAG1, STMN2, EPHA4, RGMA, SPOCK1, DAB1, SEMA5A, PMP22, MGARP, NLGN1, IFRD1, WNT5A, NR2F1, NEO1, SPP1, SEMA6D, ZNF365, TBX6, ULK2, EFNB3, BCL11A, INPP5J, ZNF296, SEMA6C, RUFY3, KANK1, DKK1
REGULATION_OF_MEMBRANE_POTENTIAL	0.00017316	0.0215377	0.400432	1.66745	0	251	PTEN, DRD1, GRIK1, EIF4A3, NTRK2, KCNMB4, FHL1, RGS7BP, MTCH2, GRIA1, SCN1A, GABRA5, KCNMB2, SLC8A1, CACNA1D, KCNH5, NRCAM, NLGN3, SLC4A4, KCND3, ABCC9, KCNB1, PIEZO2, KCNS2, PTK2B, KCNH1, AKAP7, AKAP6, NLGN4X, ASIC3, KCNJ8, NLGN1, EDN1, CLN3, SCN3A, GRID1, RGS4, KCNIP2, GNA14, ATP1B1, KCNK1, SCN3B, MEF2C, GJA1, DMD, TMEM25, RELN, CAMK2D, MPP2, PRKN, GPD1L
REGULATION_OF_TRANS_SYNAPTIC_SIGNALING	0.00034632	0.0289267	0.387799	1.63769	1	294	PTEN, DRD1, GRIK1, EIF4A3, NTRK2, CLSTN2, KCNMB4, SYT1, GRIA1, APBA2, LAMA2, IGF1, CHRM2, GUCY1A1, RGS14, NLGN3, EPHA4, KCNB1, CHRDL1, PTK2B, AKAP7, UCN, DYSF, NLGN4X, PTPRD, MICU3, NLGN1, TSPOAP1, MCTP2, EDN1, F2R, ADRA2A, CLN3, HRAS, GRID1, WNT5A, FAAH, RGS4, CPEB3, PTN, NEO1, PRKAR2B, KIT, MEF2C, SLC6A6, ZDHHC2, TMEM25, RELN, CAMK2D, MPP2, RAB3A, PRKN, ZDHHC17, FBXL20, BDNF, GRIK2, SNCAIP, PLP…
CONNECTIVE_TISSUE_DEVELOPMENT	0.000697715	0.0382917	0.397189	1.63249	3	226	CCN2, FRZB, GDF7, MATN3, PDGFD, ID4, OSR2, SIX2, MGP, ITGB8, IGF1, HOXC4, SOX6, FGF9, BMP8A, FGFR3, SORL1, RXFP1, GDF6, HOXA5, GPLD1, ID2, HAND2, SERPINB7, MAF, BMP4, WNT2B, PRKG2, IFRD1, EDN1, HRAS, SULF2, PPARGC1A, WNT5A, COL11A1, AXIN2, WNT11, ADGRG6, MEF2C, GALNT3, PGRMC2
NEURON_PROJECTION_GUIDANCE	0.00106952	0.0462981	0.4123	1.61891	5	155	SLIT3, GDF7, SEMA6A, EFNB2, LAMA2, RPS6KA5, NRXN3, FZD3, NRCAM, EDNRA, EPHA4, SEMA4G, ALCAM, SEMA3D, SEMA5A, SEMA4A, NCAM1, MYH10, PTCH1, RAC3, EDN1, WNT5A, ABLIM1, CDH4, NEO1, SEMA6D, RELN, FLRT3, KIF21A, EFNA5, CXCL12, BDNF, CHN1, BOC, ULK2, EFNB3, NFIB, EPHB3, SMO, CDK5R1, SMAD4, NEXN, SEMA6C, FLRT2, CRPPA, B3GNT2, BMPR2, LMO4
MESENCHYME_DEVELOPMENT	0.000874891	0.0423546	0.3924	1.61139	4	225	PTEN, TNXB, FRZB, WNT2, SEMA6A, SIX2, PRICKLE1, IGF1, HTR2B, SPRY1, FGF9, EDNRA, HOXA5, EPHA4, IL17RD, ZFPM2, BAMBI, SEMA4G, HAND2, SOX4, TGFB3, SEMA3D, SEMA5A, SEMA4A, CDC42, RDH10, ADAMTS5, NCAM1, BMP4, ACTC1, EDN1, WNT5A, AXIN2, WNT11, JAG1, ARB2A, ERBB3, CRELD1, MEF2C, RADIL, SEMA6D, RBM24, SDHAF2, EPB41L5
SENSORY_ORGAN_MORPHOGENESIS	0.000884173	0.0423546	0.396826	1.59088	4	183	MFAP2, NTRK2, FRZB, WNT2, FAT3, OSR2, SIX2, SLITRK6, IMPG2, MFAP5, FGF9, CDON, FZD3, EDNRA, THRB, SOX4, BMP4, WNT2B, SAMD11, PDZD7, EDN1, WNT5A, COL11A1, JAG1, SOX11, EYA1, TENM3, CYP26B1, HOXC13, TTC39C, PRKCI, LRIG3, ARL6, FZD5, STAU2
ESTABLISHMENT_OF_SKIN_BARRIER	0.000642123	0.0373689	-0.748058	-1.99518	2	18	GBA1, CLDN1, LSR, KRT16, NFKBIZ
GRANULOCYTE_MIGRATION	0.000218103	0.0215377	-0.561942	-1.99826	0	73	CCL7, CXCL8, CCL2, IL1B, CXCL5, CXCL3, TNFSF18, CXCL6, IL34, SCG2, TNFAIP6, SLIT2, CKLF, CSF1, PIK3CD, CCL11, DPP4, ADAM8, IL17RC, JAGN1
POSITIVE_REGULATION_OF_TYPE_I_INTERFERON_PRODUCTION	0.000437541	0.0289267	-0.588288	-2.00574	1	59	RNF135, IKBKE, ISG15, OAS3, OAS1, OAS2, IRF1, TRAF3, IFIH1, TICAM2, UAP1, TICAM1, RIPK2, PLCG2, STAT1, DHX58, GAPDH, IRAK1
POSITIVE_REGULATION_OF_MACROPHAGE_CHEMOTAXIS	0.000426621	0.0289267	-0.805932	-2.01195	1	14	CCL2, TNFSF18, IL34, CSF1
REGULATION_OF_MYELOID_LEUKOCYTE_MEDIATED_IMMUNITY	0.00043611	0.0289267	-0.654268	-2.02022	1	36	C3, IL13RA2, CXCL6, LGALS9, IL4R, FGR, STXBP2, TICAM1, VAMP7, STX4, FOXF1, PLA2G3, UNC13D, GAB2, SPHK2
NEGATIVE_REGULATION_OF_VIRAL_GENOME_REPLICATION	0.000653737	0.0373689	-0.648099	-2.02499	2	38	ISG15, BST2, OAS3, OAS1, RSAD2, OAS2, IFITM1, TNIP1, MX1, IFIH1, ZNFX1, IFIT1, IFITM3, OASL
PYROPTOTIC_INFLAMMATORY_RESPONSE	0.000426803	0.0289267	-0.725637	-2.06784	1	24	GSDMD, IFI27, CASP4, GBP3, DPP9, GBP1, TRIM21, CASP1, NINJ1
INTERMEDIATE_FILAMENT_ORGANIZATION	0.000426985	0.0289267	-0.735765	-2.07277	1	23	KRT34, KRT16, KRT15, KRT81, PLEC, KRT17, DES, KRT19
POSITIVE_REGULATION_OF_INFLAMMATORY_RESPONSE	0.000221043	0.0215377	-0.57455	-2.07555	0	81	GSDMD, IL6, C3, IL1B, TNFSF18, PTGS2, NFKBIZ, NFKBIA, TNIP1, IFI35, CASP4, ETS1, GBP3, ADAM8, ABCC1, PLCG2, CEBPB, GPRC5B, GBP1, SERPINE1, VAMP7, LGALS1, CCN4, TNFRSF1A, NUPR1, TRADD, CASP1, NINJ1, LDLR
REGULATION_OF_VIRAL_LIFE_CYCLE	0.000219394	0.0215377	-0.56847	-2.08202	0	88	CXCL8, IL32, LGALS9, ISG15, BST2, OAS3, OAS1, CH25H, RSAD2, OAS2, IFITM1, TNIP1, MX1, TRIM25, NOTCH1, IFIH1, TARBP2, ZNFX1, IFIT1, LGALS1, IFITM3, OASL, P4HB, TRIM21
REGULATION_OF_VIRAL_PROCESS	0.000222866	0.0215377	-0.549388	-2.08237	0	110	CXCL8, IL32, LGALS9, ISG15, BST2, OAS3, PTX3, OAS1, CH25H, RSAD2, OAS2, IFITM1, TNIP1, MX1, TRIM25, NOTCH1, IFIH1, TARBP2, STAT1, ZNFX1, IFIT1, LGALS1, IFITM3, OASL, P4HB, ZFP36, TRIM21, SP100, TRIM8, TRIM14, SHFL, TMEM250, NECTIN2
ANTIMICROBIAL_HUMORAL_RESPONSE	0.000437063	0.0289267	-0.657646	-2.08407	1	41	CCL7, CXCL1, CXCL8, CXCL2, CCL2, CXCL5, CXCL3, CXCL6, HLA-A, PRSS3, H2BC21, H2BC6, BCL3, CCL11, LEAP2, SPON2, ADM, ROMO1, GAPDH
REGULATION_OF_ACUTE_INFLAMMATORY_RESPONSE	0.000641849	0.0373689	-0.79444	-2.08485	2	17	IL6, C3, IL1B, PTGS2, ADORA1, IL20RB, ADAM8
REGULATION_OF_INFLAMMATORY_RESPONSE	0.000232775	0.0215377	-0.499897	-2.08532	0	223	GSDMD, GBA1, IL6, SBNO2, C3, IL1B, MMP3, TNFSF18, PTGS2, BIRC3, NFKBIZ, TNFRSF1B, TNFAIP6, TNFAIP3, SLC39A8, RHBDF2, USP18, NFKBIA, FGR, TNC, ADORA1, TNIP1, IFI35, NFE2L1, CASP4, LACC1, IL20RB, SPHK1, NFKB1, METRNL, NT5E, MGLL, ETS1, GBP3, ADAM8, ABCC1, PLCG2, CEBPB, GPRC5B, TMSB4X, GBP1, PRKCD, SERPINE1, VAMP7, GPX1, LGALS1, ELF4, FANCA, CCN4, PSMA6, KLF4, TNFRSF1A, NUPR1, FOXF1, TRADD, CASP1, F…
CELLULAR_RESPONSE_TO_VIRUS	0.000434311	0.0289267	-0.638851	-2.08741	1	47	IL6, IFI6, ZC3H12A, POU2F2, LGALS9, IKBKE, OAS1, IL12A, IFIH1, NFKB1, IFI44, MAPK11
HUMORAL_IMMUNE_RESPONSE	0.000221043	0.0215377	-0.579778	-2.09444	0	81	IL6, C3, CCL7, CXCL1, CXCL8, CXCL2, CCL2, IL1B, CXCL5, CXCL3, CXCL6, POU2F2, HLA-A, EBI3, PRSS3, H2BC21, PSMB10, H2BC6, BCL3, CD83, CCL11, LEAP2, NOTCH1, SPON2, C1S, ADM, FCMR
TOLL_LIKE_RECEPTOR_SIGNALING_PATHWAY	0.00021692	0.0215377	-0.620222	-2.0965	0	56	IRAK2, BIRC3, FOSL1, NFKBIZ, CTSS, TNIP3, IRF1, TNIP1, TRAF3, IRAK3, CD274, TICAM2, TICAM1, PLCG2, CACTIN, IRAK1, GPR108, MAPKAPK3, RELA, MYD88, PRKCE, TYRO3, UNC93B1, TLR3, MFHAS1, LY96, IRF3, GDI1
DEFENSE_RESPONSE_TO_GRAM_POSITIVE_BACTERIUM	0.000218627	0.0215377	-0.653446	-2.11308	0	45	GSDMD, IL6, IL1B, HLA-A, IL7R, FGR, H2BC21, H2BC6, GBP4, IL12A, CASP4, RIPK2, EPHA2, ADM, ROMO1
ANTIMICROBIAL_HUMORAL_IMMUNE_RESPONSE_MEDIATED_BY_ANTIMICROBIAL_PEPTIDE	0.000218627	0.0215377	-0.703738	-2.12333	0	32	CCL7, CXCL1, CXCL8, CXCL2, CCL2, CXCL5, CXCL3, CXCL6, H2BC21, H2BC6, CCL11, LEAP2, ADM, ROMO1, GAPDH
CELLULAR_RESPONSE_TO_BIOTIC_STIMULUS	0.000227687	0.0215377	-0.536117	-2.13795	0	155	CSF3, IL6, SBNO2, CXCL8, CCL2, IL1B, CXCL5, MMP3, IL24, IRAK2, ZC3H12A, CXCL6, IL1A, NFKBIZ, TNFRSF1B, TNFAIP3, NFKBIA, TNIP3, TNIP1, IRAK3, CD274, EPHB2, NOTCH1, NFKB1, TICAM2, TICAM1, GBP3, PDCD1LG2, RIPK2, PLCG2, SPON2, CMPK2, CEBPB, CACTIN, SERPINE1, MAP2K3, ARID5A, ZFP36, TSPO, ABL1, ASS1, CASP1, IRAK1, TBXA2R, TP53, TNIP2, PAF1, AKT1, RELA, DAB2IP, IL18, MYD88, SCARB1, TRIM41, PRKCE, MUS81,…
RESPONSE_TO_MOLECULE_OF_BACTERIAL_ORIGIN	0.000230415	0.0215377	-0.521051	-2.15132	0	203	CSF3, IL6, CLDN1, SBNO2, CXCL8, CXCL2, CCL2, IL1B, CXCL5, MMP3, IL24, IRAK2, ZC3H12A, SOD2, CXCL6, IL1A, BDKRB1, LGALS9, NFKB2, NFKBIZ, TNFRSF1B, TNFAIP3, TAP2, NFKBIA, TNIP3, PTGIR, NQO1, TNIP1, COL6A1, IRAK3, IL12A, CD274, E2F1, EPHB2, NOTCH1, NFKB1, TICAM2, TICAM1, GBP3, PDCD1LG2, RIPK2, PLCG2, SPON2, CMPK2, CEBPB, CACTIN, SERPINE1, JUND, MAP2K3, GPX1, WDR83, ARID5A, ZFP36, TSPO, ABL1, ASS1, C…
GRANULOCYTE_CHEMOTAXIS	0.000218771	0.0215377	-0.636139	-2.16888	0	59	CCL7, CXCL8, CCL2, IL1B, CXCL5, CXCL3, TNFSF18, CXCL6, IL34, SCG2, TNFAIP6, SLIT2, CKLF, CSF1, PIK3CD, CCL11, DPP4
RESPONSE_TO_TYPE_I_INTERFERON	0.000216779	0.0215377	-0.633735	-2.21584	0	67	IFI27, LSM14A, IKBKE, ISG15, OAS3, OAS1, CH25H, USP18, OAS2, IFITM1, MX1, TRAF3, IFIH1, SAMHD1, CACTIN, CDC37, STAT1, IFIT1, IFITM3, OASL, SP100, IRAK1, SHMT2, GPR108, SHFL, TYK2, TTLL12, MYD88, TRIM41, FADD, RBM47, IRF3, PTPN1, MUL1
NEGATIVE_REGULATION_OF_VIRAL_PROCESS	0.00021796	0.0215377	-0.658702	-2.23842	0	58	IL32, ISG15, BST2, OAS3, PTX3, OAS1, CH25H, RSAD2, OAS2, IFITM1, TNIP1, MX1, IFIH1, STAT1, ZNFX1, IFIT1, IFITM3, OASL, ZFP36, TRIM21, SP100, TRIM8, TRIM14, SHFL
CELLULAR_RESPONSE_TO_MOLECULE_OF_BACTERIAL_ORIGIN	0.000225175	0.0215377	-0.582771	-2.26877	0	131	CSF3, IL6, SBNO2, CXCL8, CCL2, IL1B, CXCL5, MMP3, IL24, IRAK2, ZC3H12A, CXCL6, IL1A, NFKBIZ, TNFRSF1B, TNFAIP3, NFKBIA, TNIP3, TNIP1, IRAK3, CD274, EPHB2, NFKB1, TICAM2, TICAM1, GBP3, PDCD1LG2, RIPK2, PLCG2, SPON2, CMPK2, CEBPB, CACTIN, SERPINE1, MAP2K3, ARID5A, ZFP36, TSPO, ABL1, ASS1, CASP1, IRAK1, TBXA2R, TNIP2, PAF1, AKT1, RELA, DAB2IP, IL18, MYD88, SCARB1, TRIM41, PRKCE, PYCARD, PPARD, GSTP1…

## Sheet: Table S2 Reactome1
Table S2 The top 25 positively and negatively enriched gene sets from GSEA based on the Reactome dataset (Case : PGE2, Control : NC)
pathway	pval	q-value	ES	NES	nMoreExtreme	size	leadingEdge
INTERFERON_ALPHA_BETA_SIGNALING	0.000170882	0.014558	0.754446	2.76435	0	52	IFI27, IFI6, OAS1, HLA-C, ISG15, IFITM1, MX1, BST2, RSAD2, USP18, HLA-A, OAS3, OAS2, IFITM3, MX2, HLA-B, IFI35, OASL, IFIT3, IFIT1, UBC, EGR1, IFIT2, IRF1, UBA52
CELLULAR_RESPONSE_TO_STARVATION	0.000156715	0.014558	0.547032	2.38565	0	139	TRIB3, DDIT3, RPS28, ATP6V0C, WDR24, ATP6V1F, MLST8, LAMTOR4, ATP6V0B, RPS21, RPLP1, RPLP2, ATF3, RPL36, ASNS, ATP6V0D1, LAMTOR2, TCIRG1, RPL37, CEBPB, RPS5, RPS16, RPTOR, UBA52, RPL38, LAMTOR1, NPRL3, RPS12, RPS14, RPL13, RPL8, RPS3, RPL18A, RPL27, RPL30, RPS2, RPL28, ATF4, RPS29, FLCN, LAMTOR5, FNIP2, RPL41, FAU, RPL29, RPL31, RPS15, RPS27, DEPDC5, RPL36AL, SEC13, RPLP0, RPL39, GCN1, RPL19, RPL…
EUKARYOTIC_TRANSLATION_ELONGATION	0.000165399	0.014558	0.576109	2.30415	0	83	RPS28, RPS21, RPLP1, RPLP2, RPL36, EEF1B2, RPL37, RPS5, RPS16, UBA52, RPL38, RPS12, RPS14, RPL13, RPL8, RPS3, RPL18A, RPL27, RPL30, EEF1A2, RPS2, EEF2, RPL28, RPS29, RPL41, FAU, RPL29, RPL31, RPS15, RPS27, RPL36AL, RPLP0, RPL39, RPL19, RPL18, RPL13A, RPL23A, RPL35, RPL37A, RPS19, RPS11, RPL3, EEF1D, RPL27A, RPL10, RPS23, RPL32, RPL10A, RPL39L, RPS26, RPS6, RPL26L1
RESPONSE_OF_EIF2AK4_GCN2_TO_AMINO_ACID_DEFICIENCY	0.000163452	0.014558	0.563252	2.29698	0	92	TRIB3, DDIT3, RPS28, RPS21, RPLP1, RPLP2, ATF3, RPL36, ASNS, RPL37, CEBPB, RPS5, RPS16, UBA52, RPL38, RPS12, RPS14, RPL13, RPL8, RPS3, RPL18A, RPL27, RPL30, RPS2, RPL28, ATF4, RPS29, RPL41, FAU, RPL29, RPL31, RPS15, RPS27, RPL36AL, RPLP0, RPL39, GCN1, RPL19, RPL18, RPL13A, CEBPG, RPL23A, RPL35, RPL37A, RPS19, RPS11, RPL3, RPL27A, RPL10, RPS23, RPL32, RPL10A, RPL39L, RPS26, RPS6, RPL26L1
DISEASES_OF_CARBOHYDRATE_METABOLISM	0.000178158	0.014558	0.70734	2.25645	0	27	GAA, SGSH, NHLRC1, HYAL1, NAGLU, UBC, GALNS, DCXR, UBA52, TALDO1, G6PC3, UBB, IDS, IDUA
IRON_UPTAKE_AND_TRANSPORT	0.000343053	0.0175478	0.614722	2.21006	1	47	NEDD8, HMOX1, FTL, ATP6V0C, ATP6V1F, ATP6V0B, MCOLN1, FTH1, HMOX2, ATP6V0D1, TCIRG1, UBC, UBA52, ATP6AP1
MITOPHAGY	0.00017322	0.014558	0.635787	2.18424	0	37	SQSTM1, SRC, MAP1LC3A, ULK1, UBC, TOMM7, TOMM40, ATG9A, UBA52
PLASMA_LIPOPROTEIN_ASSEMBLY_REMODELING_AND_CLEARANCE	0.000343879	0.0175478	0.595366	2.14639	1	48	APOE, LSR, PCSK9, NPC2, APOC1, ABCA1, PCSK6, NPC1, LMF2, UBC, ZDHHC8, NR1H2, UBA52, LIPG, AP2S1, LDLR, LMF1, AP2A1, SCARB1, FURIN, CLTA, UBB, MYLIP, PLTP
PLASMA_LIPOPROTEIN_CLEARANCE	0.000352796	0.0175478	0.64855	2.12078	1	30	APOE, LSR, PCSK9, NPC2, APOC1, NPC1, UBC, NR1H2, UBA52, AP2S1, LDLR, AP2A1, SCARB1, CLTA, UBB, MYLIP
SELECTIVE_AUTOPHAGY	0.000166834	0.014558	0.531036	2.07602	0	73	SQSTM1, SRC, DYNC1I2, PEX5, TUBA4A, MAP1LC3A, ULK1, UBC, PLIN2, TUBB2B, TOMM7, TOMM40, ATG9A, UBA52, TUBB2A
NR1H2_AND_NR1H3_MEDIATED_SIGNALING	0.000521558	0.0220986	0.604062	2.05115	2	35	APOE, FASN, TNRC6A, APOC1, ABCA1, SREBF1, EEPD1, ARL4C, NR1H2, NCOR2, SCD, RXRA, MYLIP, PLTP
RESPONSE_OF_EIF2AK1_HRI_TO_HEME_DEFICIENCY	0.000729927	0.0258385	0.739705	2.03101	3	15	TRIB3, DDIT3, CHAC1, ATF5, ATF3, PPP1R15A, ASNS, CEBPB, ATF4, CEBPG, GRB10
NONSENSE_MEDIATED_DECAY_NMD	0.000325256	0.0175478	0.482598	2.01018	1	105	RPS28, RPS21, RPLP1, RPLP2, RPL36, RPL37, RPS5, RPS16, UBA52, RPL38, RPS12, RPS14, RPL13, RPL8, RPS3, PPP2R1A, RPL18A, RPL27, RPL30, RPS2, RPL28, RPS29, RPL41, FAU, RPL29, RPL31, RPS15, RPS27, RPL36AL, UPF1, RPLP0, RPL39, RPL19, MAGOH, RPL18, RPL13A, RPL23A, RPL35, RPL37A, RPS19, RPS11, RPL3, RPL27A, RPL10, SMG5, RPS23, RPL32, RNPS1, RPL10A, EIF4G1, RPL39L, RPS26, SMG9, RPS6, RPL26L1
GLYCOGEN_STORAGE_DISEASES	0.000551876	0.0225481	0.758245	2.00743	2	13	GAA, NHLRC1, UBC, UBA52, G6PC3, UBB
CYTOPROTECTION_BY_HMOX1	0.000691324	0.0258385	0.561727	1.99375	3	44	HMOX1, HELZ2, COX7A1, BLVRB, HMOX2, COX7B, MAFK, NCOR2, ABCC1, RXRA, COX4I1, STAP2, HM13, COX5A, COX6B1, COX8A, CARM1
EUKARYOTIC_TRANSLATION_INITIATION	0.000161108	0.014558	0.470491	1.9741	0	109	RPS28, RPS21, EIF4EBP1, RPLP1, RPLP2, RPL36, RPL37, RPS5, RPS16, UBA52, RPL38, RPS12, RPS14, RPL13, RPL8, RPS3, RPL18A, RPL27, RPL30, RPS2, RPL28, RPS29, RPL41, FAU, RPL29, RPL31, RPS15, RPS27, RPL36AL, RPLP0, RPL39, RPL19, EIF3G, RPL18, RPL13A, RPL23A, RPL35, RPL37A, RPS19, RPS11, RPL3, RPL27A, RPL10, EIF3I, RPS23, RPL32, RPL10A, EIF4G1, RPL39L, RPS26, RPS6, RPL26L1, EIF4H, EIF2B2
PINK1_PRKN_MEDIATED_MITOPHAGY	0.000878735	0.0262199	0.595584	1.96286	4	31	SQSTM1, MAP1LC3A, UBC, TOMM7, TOMM40, ATG9A, UBA52, UBB, TOMM5, MFN2, PINK1
NF_KB_IS_ACTIVATED_AND_SIGNALS_SURVIVAL	0.000743494	0.0258385	0.762262	1.9624	3	12	SQSTM1, IRAK1, UBC, UBA52, UBB, RELA
INTERFERON_SIGNALING	0.000150308	0.014558	0.42737	1.95798	0	201	AAAS, IFI27, IFI6, OAS1, HLA-C, ISG15, IFITM1, MX1, BST2, RSAD2, USP18, HLA-A, OAS3, SPHK1, OAS2, IFITM3, MX2, HLA-B, IFI35, OASL, IFIT3, HERC5, IFIT1, TUBA4A, MT2A, CENPX, PIN1, TRIM3, UBE2L6, UBC, EGR1, FANCE, ICAM1, TUBB2B, IFIT2, IRF1, UBA52, TUBB2A, FAAP100, PPP2R1A, IFITM2, MAPT, TRIM25, TRIM14, TUBB4B, STAT1, TARBP2, TYK2, UBB, XAF1, PML, SMAD7, NUP188, TUBB6, IKBKG, FLNA, NUP62, FAAP20, N…
COMPLEX_III_ASSEMBLY	0.00125336	0.0318631	0.631875	1.95613	6	24	UQCRC2, UQCC5, CYC1, UQCR10, UQCRQ, UQCRC1, UQCC3, UQCC2, LETM1
CELLULAR_RESPONSE_TO_CHEMICAL_STRESS	0.000153046	0.014558	0.433323	1.94716	0	176	SQSTM1, HMOX1, PSME2, HELZ2, COX7A1, BLVRB, AKT3, SRXN1, G6PD, TXN, NOTCH1, MAFG, KEAP1, TKT, PSMA7, GSTP1, HMOX2, ATOX1, GPX1, NQO1, COX7B, MAFK, UBC, PRDX5, NCOR2, ABCC1, EGF, PSMD8, ABCC3, PGD, UBA52, MYC, PSMC3, SOD2, AKT1, PSMB6, PSMB7, TALDO1, TXNRD1, RXRA, DPP3, COX4I1, PSMB10, ATF4, SEM1, PSMD4, PSMD3, UBB, PRDX2, STAP2, MUL1, PSMB5, CDKN1A, HM13, COX5A, RELA, CCS, COX6B1, SOD1, CYBA, NUD…
INFLUENZA_INFECTION	0.000155015	0.014558	0.442585	1.94216	0	143	AAAS, ISG15, POLR2I, RPS28, POLR2L, RPS21, RPLP1, RPLP2, POLR2F, RPL36, RPL37, TGFB1, RPS5, RPS16, UBA52, RPL38, RPS12, RPS14, RPL13, POLR2E, RPL8, RPS3, RPL18A, POLR2J, RPL27, RPL30, POLR2G, RPS2, RPL28, GTF2F1, CLTA, CANX, RPS29, RPL41, FAU, RPL29, RPL31, NUP188, RPS15, RPS27, NUP62, NUP160, RPL36AL, SEC13, RPLP0, RPL39, RPL19, RPL18, RPL13A, RPL23A, RPL35, RPL37A, RPS19, RPS11, RPL3, RPL27A, R…
VLDLR_INTERNALISATION_AND_DEGRADATION	0.00163132	0.0397071	0.690363	1.93581	8	16	PCSK9, UBC, NR1H2, UBA52, AP2S1, AP2A1, CLTA, UBB, MYLIP, AP2M1, AP2A2, NR1H3, VLDLR
PEXOPHAGY	0.00093214	0.0262199	0.764764	1.92923	4	11	SQSTM1, PEX5, UBC, UBA52
SIGNALING_BY_NOTCH1_HD_DOMAIN_MUTANTS_IN_CANCER	0.00182382	0.0425806	0.711693	1.92275	9	14	NEURL1, DLL4, NOTCH1, MIB2, JAG2, UBC, UBA52, UBB
NUCLEAR_EVENTS_MEDIATED_BY_NFE2L2	0.00049334	0.021707	0.463944	1.88217	2	90	SQSTM1, HMOX1, PSME2, SRXN1, G6PD, TXN, NOTCH1, MAFG, KEAP1, TKT, PSMA7, NQO1, MAFK, UBC, ABCC1, EGF, PSMD8, ABCC3, PGD, UBA52, MYC, PSMC3, PSMB6, PSMB7, TALDO1, TXNRD1, PSMB10, ATF4, SEM1, PSMD4, PSMD3, UBB, PSMB5, RELA
AMINO_ACIDS_REGULATE_MTORC1	0.00171527	0.0408805	0.522099	1.87707	9	47	ATP6V0C, WDR24, ATP6V1F, MLST8, LAMTOR4, ATP6V0B, ATP6V0D1, LAMTOR2, TCIRG1, RPTOR, LAMTOR1, NPRL3, FLCN, LAMTOR5, FNIP2, DEPDC5, SEC13, MTOR, ATP6V1B2, ATP6V0E1, NPRL2, SZT2, ATP6V1E1, SH3BP4
METABOLISM_OF_CARBOHYDRATES	0.000149948	0.014558	0.402656	1.85947	0	216	GAA, AAAS, HKDC1, ALDOA, CHST2, SLC2A1, CSPG4, G6PD, XYLT1, SGSH, NHLRC1, HYAL1, GPC2, PFKP, TKT, GPC1, HYAL3, AGRN, HAS3, HK2, SLC37A2, CHPF, GNPDA1, CHSY3, ENO2, NAGLU, B3GAT3, PGLS, UBC, PFKFB3, GALNS, DCXR, PFKL, PGD, UBA52, ACAN, HYAL2, SORD, HSPG2, SLC9A1, GPI, B4GALT7, ALDOC, PPP2R1A, GALE, TALDO1, HK1, PC, CHST12, G6PC3, B4GALT2, PYGB, UBB, IDS, B3GALT5, AKR1B1, AKR1A1, IDUA, XYLT2, NUP18…
SRP_DEPENDENT_COTRANSLATIONAL_PROTEIN_TARGETING_TO_MEMBRANE	0.000816993	0.0259622	0.44221	1.83507	4	103	RPS28, RPS21, RPLP1, RPLP2, RPL36, SSR4, RPL37, RPS5, RPS16, UBA52, RPL38, RPS12, RPS14, RPL13, RPL8, RPS3, RPL18A, RPL27, RPL30, RPS2, RPL28, RPS29, RPN2, RPL41, FAU, RPL29, RPL31, RPS15, RPS27, RPL36AL, RPLP0, RPL39, RPL19, RPL18, RPL13A, RPL23A, RPL35, RPL37A, RPS19, RPS11, RPL3, RPL27A, RPL10, SRPRA, RPS23, RPL32, RPL10A, RPL39L, RPS26, RPS6, RPL26L1
KEAP1_NFE2L2_PATHWAY	0.000962618	0.0262199	0.421279	1.78125	5	115	SQSTM1, HMOX1, PSME2, AKT3, SRXN1, G6PD, TXN, NOTCH1, MAFG, KEAP1, TKT, PSMA7, NQO1, MAFK, UBC, ABCC1, EGF, PSMD8, ABCC3, PGD, UBA52, MYC, PSMC3, AKT1, PSMB6, PSMB7, TALDO1, TXNRD1, DPP3, PSMB10, ATF4, SEM1, PSMD4, PSMD3, UBB, MUL1, PSMB5, CDKN1A, RELA, SOD3, AKT2, PSMB4, PSMD2, PSMD7, GSR, PRKCD, CDKN2A
SIGNALING_BY_NUCLEAR_RECEPTORS	0.000150308	0.014558	0.386643	1.77139	0	201	DHRS4, SRC, HRAS, FABP5, APOE, SPHK1, AKT3, POLR2I, FASN, TNRC6A, POLR2L, APOC1, ABCA1, FOS, SREBF1, EEPD1, POLR2F, USF2, CTSD, PRMT1, TLE3, ARL4C, NR1H2, NCOR2, EGF, MYC, HSPB1, AXIN1, H2AX, JUND, POLR2E, AKT1, SCD, H2BC21, POLR2J, RXRA, MMP2, POLR2G, GNB2, PDK2, GTF2F1, RARG, PPARD, MYLIP, PLTP, FOSB, ELK1, H2AJ, RARA, H2BC12
SARS_COV_2_HOST_INTERACTIONS	0.000309981	0.0175478	0.391182	1.737	1	159	AAAS, HLA-C, ISG15, HLA-A, AKT3, RPS28, HLA-B, IRAK1, IRAK2, VPS18, RPS21, UBC, IL17RC, RPS5, RPS16, SNRPD2, UBA52, RPS12, RPS14, AKT1, TAB1, RPS3, SNRPG, IKBKE, RPS2, TRIM25, GEMIN2, STAT1, RPS29, TYK2, UBB, TUFM, FAU, NUP188, IFIH1, RPS15, RPS27, LARP1, IKBKG, AKT2, NUP62, NUP160, SEC13, TRAF3
RESPIRATORY_ELECTRON_TRANSPORT	0.000948167	0.0262199	0.399428	1.72497	5	130	UQCRC2, COX7A1, NDUFA7, UQCC5, NDUFS7, NDUFA1, NDUFS6, COX7B, SCO2, COX14, NDUFB7, COX17, NDUFS5, CYC1, NDUFAF3, NDUFB11, UQCR10, NDUFA2, UQCRQ, NDUFB2, UQCRC1, UQCC3, COX4I1, NDUFB4, UQCC2, LETM1, NDUFV1, ECSIT, TACO1, COX5A, COX6B1, SLC25A22, CMC1, DMAC1, COA3, COX8A, TMEM223, HIGD2A, NDUFS8, UQCRH, GOT1, MDH2, NDUFAF8, DMAC2, NDUFB3, TRAP1, NDUFAB1, NDUFA13, NDUFAF5, ETFB, TMEM186, NDUFA12, CO…
REGULATION_OF_EXPRESSION_OF_SLITS_AND_ROBOS	0.000778816	0.0258385	0.382552	1.68597	4	149	PSME2, RPS28, ELOB, RPS21, RPLP1, RPLP2, RPL36, PSMA7, UBC, RPL37, RPS5, RPS16, PSMD8, ZSWIM8, UBA52, RPL38, RPS12, RPS14, PSMC3, RPL13, RPL8, PSMB6, RPS3, RPL18A, PSMB7, RPL27, RPL30, RPS2, PSMB10, RPL28, SEM1, PSMD4, PSMD3, RPS29, LDB1, UBB, PSMB5, RPL41, FAU, RPL29, RPL31, RPS15, RPS27, PSMB4, RPL36AL, RPLP0, RPL39, RPL19, PSMD2, PSMD7, MAGOH, RPL18, RPL13A, RPL23A, RPL35, RPL37A, RPS19, RPS11…
PROTEIN_LOCALIZATION	0.00204563	0.0453375	0.379948	1.65247	12	137	DHRS4, PEX5, HMOX1, TIMM10, LDHD, CHCHD5, TIMM8B, TIMM13, GET3, UBC, MTX1, TOMM7, TOMM40, ABCD1, IDH3G, FIS1, PEX14, UBA52, COX17, CYC1, PEX16, CRAT, ACOT2, ACO2, CHCHD2, UBB, TOMM5, ATP5MC1, TIMM44, UBL4A, STX5, APP, STX1A, PEX6, TIMM50, HMGCL, SGTA, COA4
METABOLISM_OF_AMINO_ACIDS_AND_DERIVATIVES	0.0004363	0.0199651	0.349826	1.65235	2	259	NMRAL1, PSME2, IL4I1, SLC3A2, RPS28, OAZ3, SLC7A5, SLC6A8, RPS21, SDSL, RPLP1, RPLP2, RPL36, ALDH4A1, PSMA7, ASNS, PHGDH, INMT, HSD17B10, NQO1, PYCR1, ASL, RPL37, SERINC2, RPS5, RPS16, PSMD8, UBA52, RPL38, TST, RPS12, RPS14, PSMC3, RPL13, ASS1, RPL8, PSMB6, RPS3, RPL18A, PSMB7, AIMP2, CBS, MPST, TXNRD1, RPL27, PCBD1, RPL30, ENOPH1, RPS2, PSMB10, RPL28, SEM1, QDPR, PSMD4, PSMD3, SARS1, RPS29, MARS…
TRANSLATION	0.000432963	0.0199651	0.344853	1.63978	2	273	RPS28, MRPL41, RPS21, EIF4EBP1, MRPL14, MRPS26, RPLP1, RPLP2, MRPS34, RPL36, SSR4, MRPL55, EEF1B2, RPL37, MRPL2, RPS5, RPS16, MRPL34, MRPL54, UBA52, MRPL4, RPL38, MRPS18A, MRPS2, RPS12, RPS14, RPL13, RPL8, RPS3, MRPS24, RPL18A, AIMP2, RPL27, RPL30, EEF1A2, RPS2, EEF2, RPL28, WARS1, GADD45GIP1, MRPL17, MRPL58, SARS1, RPS29, MRPS7, MARS1, MRPL27, RPN2, FARSA, TUFM, RPL41, FAU, RPL29, RPL31, MRPS21,…
SIGNALING_BY_ROBO_RECEPTORS	0.000759186	0.0258385	0.361477	1.6378	4	186	SRC, PSME2, NTN1, ARHGAP39, RPS28, ELOB, RPS21, RPLP1, RPLP2, GPC1, RPL36, PSMA7, UBC, RPL37, RPS5, RPS16, PSMD8, ZSWIM8, UBA52, RPL38, PAK4, RPS12, RPS14, PSMC3, RPL13, RPL8, PSMB6, RPS3, RPL18A, PSMB7, RPL27, RPL30, RPS2, PSMB10, RPL28, SEM1, PSMD4, SRGAP3, PSMD3, RPS29, LDB1, UBB, PSMB5, RPL41, FAU, RPL29, RPL31, RPS15, MYO9B, RPS27, PSMB4, RPL36AL, RPLP0, RPL39, RPL19, PSMD2, PFN1, PSMD7, MAG…
SARS_COV_2_INFECTION	0.000884695	0.0262199	0.341573	1.59736	5	237	AAAS, HLA-C, ISG15, HLA-A, AKT3, RPS28, HLA-B, IRAK1, CTSL, IRAK2, VPS18, RPS21, GPC2, PARP10, GPC1, AGRN, PRMT1, UBC, ZDHHC8, IL17RC, CHMP6, RPS5, RPS16, SNRPD2, UBA52, HSPG2, ST6GALNAC4, RPS12, RPS14, AKT1, TAB1, RPS3, SNRPG, IKBKE, FURIN, RPS2, TRIM25, CANX, GEMIN2, STAT1, RPS29, TYK2, UBB, RPN2, TUFM, FAU, NUP188, ZDHHC11, IFIH1, MGAT1, PRKCSH, RPS15, RPS27, ST3GAL2, LARP1, IKBKG, MAN1B1, AKT…
AEROBIC_RESPIRATION_AND_RESPIRATORY_ELECTRON_TRANSPORT	0.000895389	0.0262199	0.34072	1.57631	5	219	UQCRC2, COX7A1, NDUFA7, ATP5F1D, UQCC5, ATP5ME, HAGH, NDUFS7, NDUFA1, NDUFS6, COX7B, UBC, SCO2, COX14, IDH3G, CSKMT, UBA52, NDUFB7, COX17, NDUFS5, CYC1, NDUFAF3, NDUFB11, UQCR10, NDUFA2, UQCRQ, NDUFB2, PC, UQCRC1, UQCC3, COX4I1, NDUFB4, ATP5F1E, UQCC2, ACO2, LETM1, PDK2, NDUFV1, UBB, ECSIT, TACO1, OGDH, COX5A, IDH3B, ATP5MC1, D2HGDH, MAEA, COX6B1, SLC25A22, CMC1, DMAC1, COA3, COX8A, TMEM223, HIGD…
MITOTIC_SPINDLE_CHECKPOINT	0.00206079	0.0453375	-0.386862	-1.72366	7	103	SGO2, BUB1B, KNL1, BUB1, CENPH, CENPE, CENPF, NDC80, BIRC5, CDCA8, KNTC1, NUF2, ANAPC4, ITGB3BP, SGO1, UBE2C, KIF18A, CENPA, KIF2C, MAD2L1, CENPI, ZWILCH, UBE2D1, PPP2R5E, SKA2, CENPC, NSL1, ERCC6L, PPP2R1B, DSN1, NUP107, KIF2A, NUP43, PPP1CC, CDC27, PLK1, SPDL1
CELL_CYCLE_CHECKPOINTS	0.00031506	0.0175478	-0.341044	-1.72775	0	250	PSME1, BLM, CDK1, BRIP1, RAD17, TOP3A, SGO2, CDC7, BUB1B, CCNB2, KNL1, BUB1, CENPH, CENPE, CDC25C, CENPF, CHEK1, NDC80, BIRC5, CCNA2, CDCA8, KNTC1, NUF2, GTSE1, H2BC8, BARD1, ANAPC4, ITGB3BP, SGO1, PSMA1, RAD9B, UBE2C, RMI1, KIF18A, CENPA, PSMA2, ABRAXAS1, DBF4, KIF2C, MAD2L1, CENPI, CCNB1, ZWILCH, UBE2D1, PPP2R5E, MDM4, ORC4, SKA2, ORC2, CHEK2, CENPC, WEE1, NSL1, ERCC6L, MDM2, ATM, PPP2R1B, DSN1…
RESOLUTION_OF_SISTER_CHROMATID_COHESION	0.000790514	0.0258385	-0.386432	-1.73574	2	109	CDK1, SGO2, BUB1B, CCNB2, KNL1, BUB1, CENPH, CENPE, CENPF, NDC80, BIRC5, CDCA8, KNTC1, NUF2, ITGB3BP, SGO1, KIF18A, CENPA, KIF2C, MAD2L1, CENPI, CCNB1, ZWILCH, HDAC8, PPP2R5E, SKA2, CENPC, NSL1, ERCC6L, PPP2R1B, DSN1, NUP107, KIF2A, RAD21, NUP43, PPP1CC, PLK1, SMC3, SPDL1
MITOTIC_PROMETAPHASE	0.000289436	0.0175478	-0.382112	-1.84899	0	178	CDK1, SGO2, BUB1B, CCNB2, KNL1, BUB1, CENPH, NEK7, CENPE, NEK2, CENPF, NDC80, BIRC5, CDCA8, KNTC1, NUF2, CEP43, NEDD1, CNTRL, HAUS3, SMC2, ITGB3BP, SGO1, NCAPG, SMC4, PLK4, KIF18A, OFD1, CENPA, CEP135, CEP63, CEP290, CCP110, KIF2C, MAD2L1, CENPI, CCNB1, ZWILCH, MZT1, NCAPH, HDAC8, CEP41, CEP70, PPP2R5E, AKAP9, SKA2, CENPJ, CENPC, NSL1, ERCC6L, PPP2R1B, DSN1, NUP107, KIF2A, RAD21, NUP43, PPP1CC, P…
G2_M_DNA_DAMAGE_CHECKPOINT	0.00124378	0.0318631	-0.455585	-1.86695	4	68	BLM, CDK1, BRIP1, RAD17, TOP3A, CDC25C, CHEK1, H2BC8, BARD1, RAD9B, RMI1, ABRAXAS1, CCNB1, CHEK2, WEE1, ATM, DNA2, RFC3, ATR, TOPBP1, YWHAZ, BRCC3, UBE2V2, MRE11, NBN
RESOLUTION_OF_D_LOOP_STRUCTURES	0.00188235	0.0430682	-0.530306	-1.87771	7	35	BLM, BRIP1, TOP3A, EME1, GEN1, RAD51AP1, BARD1, RMI1, ATM, DNA2, MRE11, NBN, FIGNL1, BRCA2, EXO1, RAD51, XRCC2, RAD51C, BRCA1, RTEL1, WRN, FIRRM
DISEASES_OF_DNA_REPAIR	0.00120135	0.0318631	-0.493956	-1.90592	4	51	NEIL3, BLM, BRIP1, RAD17, TOP3A, RAD51AP1, BARD1, RAD9B, RMI1, MSH3, NEIL1, ATM, DNA2, RFC3, ATR, TOPBP1, MRE11, NBN, RAD1, MSH2, BRCA2, EXO1, RAD51, MSH6, XRCC2, RAD51C, BRCA1, RFC5
HOMOLOGOUS_DNA_PAIRING_AND_STRAND_EXCHANGE	0.0014161	0.0352177	-0.511662	-1.9092	5	43	BLM, BRIP1, RAD17, TOP3A, CHEK1, RAD51AP1, BARD1, RAD9B, RMI1, ATM, DNA2, RFC3, ATR, TOPBP1, MRE11, NBN, RAD1, BRCA2, EXO1, RAD51, XRCC2, RAD51C, BRCA1, RFC5, WRN
NITRIC_OXIDE_STIMULATES_GUANYLATE_CYCLASE	0.00065703	0.0258385	-0.73699	-2.02113	2	13	KCNMB4, PDE5A, GUCY1B1, KCNMB3, IRAG1, PDE1A, PDE11A, GUCY1A2, PRKG2
CONDENSATION_OF_PROMETAPHASE_CHROMOSOMES	0.000213995	0.0163207	-0.868721	-2.20908	0	10	CDK1, CCNB2, SMC2, NCAPG, SMC4, CCNB1, NCAPH

## Sheet: Table S2 Reactome2
Table S2 The top 25 positively and negatively enriched gene sets from GSEA based on the Reactome dataset (Case : WPBS, Control : PGE2)
pathway	pval	q-value	ES	NES	nMoreExtreme	size	leadingEdge
MOLECULES_ASSOCIATED_WITH_ELASTIC_FIBRES	0.000373134	0.0252195	0.649864	1.92935	1	31	MFAP2, ITGB8, MFAP5, ELN, TGFB3, BMP4, MFAP4, FBLN1, FBLN5, FBN2, EFEMP1, LTBP2, FN1, ITGAV, TGFB2, BMP2, ITGB5
FORMATION_OF_THE_NEPHRIC_DUCT	0.000576369	0.0287934	0.827723	1.92046	2	11	PLAC8, ID4, MECOM, BMP4, HOXA6, EMX2
CGMP_EFFECTS	0.000768492	0.0315356	0.820696	1.90415	3	11	PDE1A, KCNMB4, KCNMB2, PDE5A, PRKG2, IRAG1, ITPR1, PRKG1
KIDNEY_DEVELOPMENT	0.000563592	0.0287934	0.645594	1.90107	2	30	PLAC8, ID4, SIX2, HOXD11, MECOM, BMP4, WNT11, JAG1, EYA1, HOXA6, EMX2, LFNG
MITOTIC_METAPHASE_AND_ANAPHASE	0.00137615	0.0416103	-0.379896	-1.57028	5	209	PSME2, DYNC1I2, CENPM, TUBA1B, CENPU, TUBA4A, TUBA1C, PTTG1, UBE2C, PSMB10, CDC20, TUBB2A, TUBB4B, TUBA1A, ERCC6L, UBE2S, TUBB6, PSMC3, NUP160, CENPH, CENPK, LMNA, PSMB7, PSMC1, PSMD2, PSMA7, TUBB2B, B9D2, BUB1B, PSMD4, DYNC1H1, CDCA5, PSMA6, PSMB6, PSMC5, PSMD7, PSMD14, MAD1L1, ANAPC11, CHMP6, UBC, NUDC, TUBB3, CENPT, NUF2, RANGAP1, CCNB1, PSMA3, LEMD2, ZWINT, PSMD3, PSMD8, PSMD11
ANTIVIRAL_MECHANISM_BY_IFN_STIMULATED_GENES	0.00112562	0.0369525	-0.428596	-1.67012	4	134	AAAS, ISG15, OAS3, OAS1, USP18, OAS2, TUBA1B, TUBA4A, TUBA1C, MX1, TUBB2A, TUBB4B, MX2, TRIM25, TUBA1A, CENPX, PIN1, TUBB6, SPHK1, IKBKG, NUP160, TARBP2, UBE2L6, TUBB2B, STAT1, NEDD4, IFIT1, FANCA, OASL, UBC, TUBB3, EIF4G1, FLNB, DUS2, MAPT, TP53
CELLULAR_RESPONSE_TO_CHEMICAL_STRESS	0.000688073	0.0292813	-0.414727	-1.67515	2	175	SQSTM1, PSME2, CCL2, SOD2, EGF, HELZ2, NQO1, PSMB10, HMOX1, SRXN1, ABCG2, ABCC3, G6PD, TXNRD1, HM13, PRDX6, NOTCH1, TALDO1, PSMC3, NFKB1, MAFK, PGD, ABCC1, PSMB7, PSMC1, COX7A1, BRCA1, PSMD2, DPP3, PSMA7, STAP2, SLC7A11, CYBA, PRKCD, GPX1, PSMD4, PSMA6, PSMB6, PSMC5, P4HB, TRIM21, PSMD7, KEAP1, TXN, PSMD14, BLVRB, UBC, MAFG, PRDX1, GSR, VCP, PRDX5, PSMA3, PSMD3, PSMD8, PSMD11, AREG, AKT1, COX7B, …
TOLL_LIKE_RECEPTOR_CASCADES	0.000900495	0.0323334	-0.431778	-1.68252	3	134	GSDMD, IRAK2, BIRC3, NFKB2, IKBKE, CTSS, USP18, NFKBIA, TRAF3, TRAF2, IRAK3, DUSP4, IKBKG, NFKB1, TICAM2, SOCS1, TICAM1, RIPK2, PLCG2, PELI3, MAPK11, JUN, MAP2K3, CTSB, DUSP7, IRAK1, UBC, MAPKAPK3, TP53, TNIP2, RELA, MAPK7, MYD88
SEPARATION_OF_SISTER_CHROMATIDS	0.000461787	0.0252664	-0.425766	-1.70695	1	167	PSME2, DYNC1I2, CENPM, TUBA1B, CENPU, TUBA4A, TUBA1C, PTTG1, UBE2C, PSMB10, CDC20, TUBB2A, TUBB4B, TUBA1A, ERCC6L, UBE2S, TUBB6, PSMC3, NUP160, CENPH, CENPK, PSMB7, PSMC1, PSMD2, PSMA7, TUBB2B, B9D2, BUB1B, PSMD4, DYNC1H1, CDCA5, PSMA6, PSMB6, PSMC5, PSMD7, PSMD14, MAD1L1, ANAPC11, UBC, NUDC, TUBB3, CENPT, NUF2, RANGAP1, PSMA3, ZWINT, PSMD3, PSMD8, PSMD11
RHO_GTPASE_EFFECTORS	0.000230309	0.016539	-0.409734	-1.71672	0	233	CTTN, DYNC1I2, CENPM, TUBA1B, CENPU, TUBA4A, H2BC21, TUBA1C, CDC20, H2BC6, TUBB2A, TUBB4B, H2AX, CIT, TUBA1A, ERCC6L, PIN1, PFN1, H2AJ, TUBB6, NUP160, CENPH, CDC25C, CENPK, NCKIPSD, MAPK11, DVL1, FMNL1, TUBB2B, B9D2, BUB1B, CYBA, PRKCD, FMNL3, H4C8, DYNC1H1, RHOG, PKN1, PPP1R14A, ABL1, MAD1L1, NUDC, TUBB3, CENPT, NUF2, RANGAP1, RHOC, ZWINT, H4C16, NF2, BIRC5, KLC2, LIMK1, MEN1, PPP2R5B, FLNA, KIF…
RHO_GTPASES_ACTIVATE_FORMINS	0.000893256	0.0323334	-0.446955	-1.72039	3	122	DYNC1I2, CENPM, TUBA1B, CENPU, TUBA4A, TUBA1C, CDC20, TUBB2A, TUBB4B, TUBA1A, ERCC6L, PFN1, TUBB6, NUP160, CENPH, CENPK, DVL1, FMNL1, TUBB2B, B9D2, BUB1B, FMNL3, DYNC1H1, MAD1L1, NUDC, TUBB3, CENPT, NUF2, RANGAP1, RHOC, ZWINT
PROGRAMMED_CELL_DEATH	0.00023015	0.016539	-0.439219	-1.77639	0	177	GSDMD, PSME2, IL1B, OCLN, IL1A, BIRC3, IRF1, PSMB10, BID, TRAF2, PMAIP1, CASP4, E2F1, PSMC3, TICAM2, TJP2, TICAM1, LMNA, PLEC, PSMB7, PSMC1, CLSPN, PSMD2, PSMA7, CDC37, PRKCD, BAK1, TNFRSF10A, PSMD4, H1-0, MLKL, DBNL, PSMA6, PSMB6, PSMC5, PSMD7, TRADD, PSMD14, CFLAR, CASP1, CHMP6, UBC, BBC3, STUB1, PSMA3, TNFRSF10B, MAPT, TP53, PSMD3, PSMD8, PSMD11, AKT1, PPP3CC, IL18, AKT3, FAS, CHMP2A, DAPK3, F…
DEATH_RECEPTOR_SIGNALING	0.000450045	0.0252664	-0.459661	-1.77801	1	128	SQSTM1, BIRC3, IKBKE, TNFAIP3, TRIO, NFKBIA, TRAF2, ARHGEF40, IKBKG, SMPD2, NFKB1, ARHGEF2, RIPK2, NGF, CASP10, VAV2, TNFRSF10A, ARHGDIA, RBCK1, ULK1, TNFRSF1A, MIB2, TRADD, CFLAR, IRAK1, UBC, STUB1, TNFRSF10B, NSMAF, ARHGEF1, RELA, SPPL2B, MYD88, FAS, OPTN, ARHGEF18, FADD, PREX1, SPATA2, CYLD, UBB, NET1
INTERFERON_GAMMA_SIGNALING	0.00087604	0.0323334	-0.543116	-1.84686	3	59	HLA-A, MT2A, OAS3, OAS1, HLA-C, OAS2, IRF1, ICAM1, GBP4, TRIM25, SOCS1, GBP3, HLA-B, STAT1, GBP1, CAMK2A, PRKCD, OASL, PML, TRIM21, SP100, TRIM8, TRIM14
PROTEIN_FOLDING	0.000441209	0.0252664	-0.529316	-1.86915	1	74	GBA1, SKIC2, TUBA1B, TUBA4A, TUBA1C, FBXW10, TUBB2A, TUBB4B, TUBA1A, TUBB6, KIFC3, SPHK1, FBXW5, PFDN2, TUBB2B, TBCB, GNG5
INTERLEUKIN_1_SIGNALING	0.000222272	0.016539	-0.501132	-1.87279	0	101	SQSTM1, PSME2, IL1B, IRAK2, IL1A, IL1RN, NFKB2, USP18, NFKBIA, PSMB10, TRAF2, IRAK3, IKBKG, PSMC3, NFKB1, RIPK2, PSMB7, PELI3, PSMC1, PSMD2, PSMA7, IL1RAP, PSMD4, PSMA6, PSMB6, PSMC5, PSMD7, PSMD14, IRAK1, UBC, PSMA3, IL1R1, TP53, PSMD3, PSMD8, TNIP2, PSMD11
HCMV_EARLY_EVENTS	0.000220022	0.016539	-0.538685	-1.91483	0	76	DYNC1I2, AAAS, TUBA1B, H2BC18, TUBA4A, H2BC21, TUBA1C, H2BC6, TUBB2A, TUBB4B, TUBA1A, TUBB6, NFKB1, NUP160, TUBB2B, H4C8, DYNC1H1, PML
KEAP1_NFE2L2_PATHWAY	0.000222916	0.016539	-0.502396	-1.91882	0	115	SQSTM1, PSME2, CCL2, EGF, NQO1, PSMB10, HMOX1, SRXN1, ABCG2, ABCC3, G6PD, TXNRD1, NOTCH1, TALDO1, PSMC3, NFKB1, MAFK, PGD, ABCC1, PSMB7, PSMC1, BRCA1, PSMD2, DPP3, PSMA7, SLC7A11, PRKCD, PSMD4, PSMA6, PSMB6, PSMC5, TRIM21, PSMD7, KEAP1, TXN, PSMD14, UBC, MAFG, PRDX1, GSR, VCP, PSMA3, PSMD3, PSMD8, PSMD11, AREG, AKT1, RELA, AKT3
DDX58_IFIH1_MEDIATED_INDUCTION_OF_INTERFERON_ALPHA_BETA	0.000659921	0.0291634	-0.563914	-1.9225	2	60	RNF135, NFKB2, IKBKE, ISG15, TNFAIP3, NFKBIA, TRAF3, TRAF2, TRIM25, PIN1, IKBKG, IFIH1, NFKB1, UBE2L6, CASP10, DHX58
SARS_COV_2_ACTIVATES_MODULATES_INNATE_AND_ADAPTIVE_IMMUNE_RESPONSES	0.000222568	0.016539	-0.524543	-1.9343	0	93	RNF135, AAAS, IRAK2, HLA-A, IKBKE, ISG15, HLA-C, TRAF3, TRIM25, IKBKG, IFIH1, NUP160, HLA-B, RIPK2, STAT1, IL17RC
HSP90_CHAPERONE_CYCLE_FOR_STEROID_HORMONE_RECEPTORS_SHR_IN_THE_PRESENCE_OF_LIGAND	0.00128178	0.0398044	-0.613376	-1.94189	5	40	DYNC1I2, TUBA1B, TUBA4A, TUBA1C, TUBB2A, TUBB4B, TUBA1A, TUBB6, TUBB2B, DYNC1H1, FKBP5, TUBB3, DNAJA1, DNAJA4, HSPA8, DCTN3, DYNLL2, STIP1, DYNC1LI2, HSP90AB1
COPI_INDEPENDENT_GOLGI_TO_ER_RETROGRADE_TRAFFIC	0.00106655	0.0360432	-0.618397	-1.96524	4	41	DYNC1I2, TUBA1B, TUBA4A, TUBA1C, TUBB2A, TUBB4B, TUBA1A, TUBB6, TUBB2B, DYNC1H1, GALNT2, AGPAT3, TUBB3
LEISHMANIA_INFECTION	0.000222916	0.016539	-0.519447	-1.98394	0	115	GSDMD, IL6, C3, IL1B, ADCY5, IL1A, NFKB2, RHBDF2, CRK, FGR, ITPR3, ADCY7, HMOX1, NFKB1, NT5E, PLCG2, NCKIPSD, DVL1, JUN, CYBA, VAV2, GNG5, TXN, ABL1, CASP1
GAP_JUNCTION_ASSEMBLY	0.00145985	0.0430095	-0.805294	-1.98446	6	13	TUBA1B, TUBA4A, TUBA1C, GJD3, TUBB2A, TUBB4B, TUBA1A, TUBB6, GJC2, TUBB2B, TUBB3, GJC1
PYROPTOSIS	0.00168634	0.0484401	-0.720092	-1.98533	7	21	GSDMD, IL1B, IL1A, IRF1, CASP4, BAK1, CASP1, CHMP6, TP53, IL18, CHMP2A
INTERLEUKIN_1_FAMILY_SIGNALING	0.000223164	0.016539	-0.517598	-1.98974	0	121	GSDMD, SQSTM1, PSME2, IL1B, IRAK2, IL1A, IL1RN, NFKB2, USP18, NFKBIA, PSMB10, TRAF2, IRAK3, IKBKG, PSMC3, NFKB1, RIPK2, PSMB7, PELI3, PSMC1, PSMD2, PSMA7, IL1RAP, PSMD4, PSMA6, PSMB6, PSMC5, PSMD7, PSMD14, CASP1, IRAK1, UBC, PSMA3, IL1R1, TP53, PSMD3, PSMD8, TNIP2, PSMD11, RELA, IL18, MYD88
NUCLEAR_EVENTS_MEDIATED_BY_NFE2L2	0.000221828	0.016539	-0.543731	-1.99811	0	90	SQSTM1, PSME2, CCL2, EGF, NQO1, PSMB10, HMOX1, SRXN1, ABCG2, ABCC3, G6PD, TXNRD1, NOTCH1, TALDO1, PSMC3, NFKB1, MAFK, PGD, ABCC1, PSMB7, PSMC1, PSMD2, PSMA7, SLC7A11, PSMD4, PSMA6, PSMB6, PSMC5, PSMD7, KEAP1, TXN, PSMD14, UBC, MAFG, PRDX1, GSR, PSMA3, PSMD3, PSMD8, PSMD11, AREG, RELA
TRAF6_MEDIATED_IRF7_ACTIVATION	0.00104734	0.0360432	-0.788479	-2.00909	4	15	RNF135, IKBKE, TRAF2, TRIM25, IFIH1
SELECTIVE_AUTOPHAGY	0.000220604	0.016539	-0.571362	-2.01105	0	73	SQSTM1, DYNC1I2, PEX5, TUBA1B, TUBA4A, TUBA1C, TUBB2A, TUBB4B, TUBA1A, TUBB6, TOMM40, TUBB2B, DYNC1H1, ULK1, MFN2, UBC, TUBB3, VCP, PLIN2, PLIN3
KERATINIZATION	0.000631579	0.0291634	-0.709667	-2.01996	2	24	KRT34, KRTAP1-5, KRT16, PCSK6, KRT15, KRT81
TRAF6_MEDIATED_NF_KB_ACTIVATION	0.00125971	0.0398044	-0.746565	-2.03255	5	20	RNF135, NFKB2, NFKBIA, TRAF2, TRIM25, IKBKG, IFIH1, NFKB1
PURINERGIC_SIGNALING_IN_LEISHMANIASIS_INFECTION	0.000839807	0.0323334	-0.752315	-2.0482	3	20	GSDMD, C3, IL1B, IL1A, NFKB2, HMOX1, NFKB1, NT5E
POST_CHAPERONIN_TUBULIN_FOLDING_PATHWAY	0.000419992	0.0252664	-0.818007	-2.0494	1	14	TUBA1B, TUBA4A, TUBA1C, TUBB2A, TUBB4B, TUBA1A, TUBB6, TUBB2B, TBCB, TUBB3
AGGREPHAGY	0.000213721	0.016539	-0.696722	-2.06874	0	30	DYNC1I2, TUBA1B, TUBA4A, TUBA1C, TUBB2A, TUBB4B, TUBA1A, TUBB6, TUBB2B, DYNC1H1, UBC, TUBB3, VCP
INTERFERON_SIGNALING	0.000228885	0.016539	-0.510033	-2.09829	0	202	IFI27, IFI6, AAAS, HLA-A, ISG15, MT2A, BST2, OAS3, OAS1, HLA-C, RSAD2, USP18, OAS2, TUBA1B, IFITM1, IRF1, TUBA4A, ICAM1, TUBA1C, MX1, IFI35, TUBB2A, TUBB4B, MX2, GBP4, TRIM25, XAF1, TUBA1A, CENPX, PIN1, IFIT2, TUBB6, SPHK1, IKBKG, NUP160, SOCS1, SAMHD1, GBP3, HLA-B, TARBP2, UBE2L6, TUBB2B, STAT1, NEDD4, GBP1, CAMK2A, PRKCD, EGR1, IFIT1, IFITM3, FANCA, OASL, PML, TRIM21, SP100, IFIT3, TRIM8, UBC, …
INTERLEUKIN_4_AND_INTERLEUKIN_13_SIGNALING	0.000219539	0.016539	-0.605318	-2.12527	0	71	IL6, CXCL8, IL13RA2, LIF, CCL2, IL1B, MMP3, IL1A, PTGS2, TNFRSF1B, MMP1, IL4R, JUNB, ICAM1, HMOX1, IL12A, CCL11, SOCS1, CCND1, FSCN1, STAT1, CEBPD, BCL6, TYK2, TP53, STAT6, AKT1, BIRC5, IL18
REGULATED_NECROSIS	0.00021631	0.016539	-0.654501	-2.14891	0	49	GSDMD, IL1B, IL1A, BIRC3, IRF1, TRAF2, CASP4, CDC37, BAK1, TNFRSF10A, MLKL, TRADD, CFLAR, CASP1, CHMP6, UBC, STUB1, TNFRSF10B, TP53, IL18, FAS, CHMP2A, FADD, BAX, UBB, SDCBP
INTERLEUKIN_10_SIGNALING	0.000210704	0.016539	-0.892317	-2.51338	0	23	CSF3, IL6, CXCL1, CXCL8, CXCL2, LIF, CCL2, IL1B, IL1A, PTGS2, IL1RN, TNFRSF1B, ICAM1, CSF1, IL12A
INTERFERON_ALPHA_BETA_SIGNALING	0.000217865	0.016539	-0.766337	-2.54626	0	52	IFI27, IFI6, HLA-A, ISG15, BST2, OAS3, OAS1, HLA-C, RSAD2, USP18, OAS2, IFITM1, IRF1, MX1, IFI35, MX2, XAF1, IFIT2, SOCS1, SAMHD1, HLA-B, STAT1, EGR1, IFIT1, IFITM3, OASL, IFIT3, UBC
